# Supplementary material for: Accuracy of the strong‐ion gap: Dependency on albumin electrical charge and fluid electroneutrality
Source: Physiol Rep. 2026 Jul 22;14(14):e71006. doi: 10.14814/phy2.71006 (PMC13390550; doi:10.14814/phy2.71006)
Supplement: Supplementary file 1 — Data S1. [file PHY2-14-e71006-s004.xlsx]

## Sheet: Krbec ALL data
SUPPLEMENTARY MATERIAL S-1 original data
Krbec		Krbec et al. Non-carbonic buffer power of whole blood is increased in experimental metabolic acidosis: An in-vitro study Front Physiol 21: 13:1009378 2022
Date	Subject	Sample	N	pH	pCO2 (mmHg)	pO2 (mmHg)	Na+ (mmol/L)	K+ (mmol/L)	Cl- (mmol/L)	Ca++ (mmol/L)	Glu mg/dL)	Lac (mmol/L)	tHb (g/dL)	sO2 (%)	Mod-Bic	Krb-Bic
2021-11-05 10:09:00	A	baseline	0	7.429	42.2	50.2	144	3.8	105	1.2	105	1	15.1	90	27.2919	27.9544
2021-11-05 11:02:00	A	Cl 15	1	6.924	126	138	150	4.1	115	1.4	101	1.1	14.2	96.2	25.4737	26.0921
2021-11-05 11:03:00	A	Cl 15	2	6.957	111	128	150	4.2	115	1.39	100	1.2	14.5	96.4	24.2128	24.8006
2021-11-05 11:06:00	A	Cl 15	3	6.996	97.5	131	150	4.2	116	1.39	98	1.2	14.4	96.8	23.2662	23.831
2021-11-05 11:07:00	A	Cl 15	4	7.031	86	128	149	4.2	116	1.37	97	1.2	14.5	97.2	22.2444	22.7844
2021-11-05 11:08:00	A	Cl 15	5	7.066	75.6	131	149	4.3	116	1.36	97	1.3	14.5	97.7	21.1955	21.71
2021-11-05 11:10:00	A	Cl 15	6	7.106	64.8	135	149	4.3	117	1.34	96	1.3	14.6	98.2	19.9203	20.4039
2021-11-05 11:11:00	A	Cl 15	7	7.143	56.3	141	148	4.3	118	1.32	95	1.4	14.4	98.6	18.8465	19.304
2021-11-05 11:12:00	A	Cl 15	8	7.179	48.7	148	148	4.3	118	1.3	94	1.4	14.4	98.8	17.7113	18.1413
2021-11-05 11:13:00	A	Cl 15	9	7.221	40.8	150	148	4.3	119	1.28	97	1.5	14.5	99.1	16.3449	16.7417
2021-11-05 11:15:00	A	Cl 15	10	7.271	32.5	157	147	4.3	120	1.26	94	1.5	14.4	99.5	14.6085	14.9631
2021-11-05 11:17:00	A	Cl 15	11	7.334	23.7	159	147	4.4	122	1.23	93	1.6	14.5	99.6	12.316	12.615
2021-11-05 11:18:00	A	Cl 7.5	1	7.004	124	134	148	3.9	107	1.34	94	1.3	14	97.5	30.14	30.8717
2021-11-05 11:19:00	A	Cl 7.5	2	7.056	105	129	148	4	107	1.32	94	1.3	14.5	97.5	28.7681	29.4664
2021-11-05 11:21:00	A	Cl 7.5	3	7.087	95.3	129	148	4.1	108	1.31	92	1.3	14	97.8	28.0423	28.7231
2021-11-05 11:23:00	A	Cl 7.5	4	7.115	86.8	131	148	4.1	109	1.25	92	1.4	13.8	98.1	27.2421	27.9035
2021-11-05 11:24:00	A	Cl 7.5	5	7.144	79.7	129	147	4.1	109	1.29	91	1.4	13.9	98.3	26.7411	27.3903
2021-11-05 11:26:00	A	Cl 7.5	6	7.182	69.6	130	147	4.1	110	1.28	91	1.5	14.3	98.5	25.4877	26.1064
2021-11-05 11:27:00	A	Cl 7.5	7	7.235	58	131	147	4.1	110	1.25	91	1.6	14.5	98.9	23.9966	24.5791
2021-11-05 11:28:00	A	Cl 7.5	8	7.265	51.6	132	146	4.1	110	1.24	91	1.6	14.3	99	22.8755	23.4309
2021-11-05 11:29:00	A	Cl 7.5	9	7.312	43.2	137	146	4.1	111	1.21	93	1.7	14.2	99.4	21.3405	21.8586
2021-11-05 11:30:00	A	Cl 7.5	10	7.36	35.5	147	146	4.2	112	1.19	91	1.8	14.4	99.6	19.5862	20.0617
2021-11-05 11:32:00	A	Cl 7.5	11	7.415	28.3	151	146	4.2	114	1.17	91	1.9	14.1	99.8	17.7218	18.152
2021-11-05 11:34:00	A	Cl 7.5	12	7.472	21.7	152	145	4.2	115	1.13	91	2	13.9	99.7	15.4946	15.8708
2021-11-05 11:35:00	A	Lac 15	1	6.907	131	142	148	3.8	97	1.24	92	16	14	96.7	25.4679	26.0861
2021-11-05 11:37:00	A	Lac 15	2	6.943	116	138	148	3.9	98	1.23	93	15	14.3	96.9	24.5008	25.0955
2021-11-05 11:39:00	A	Lac 15	3	6.98	104	141	148	4	99	1.23	92	15	14.2	97.1	23.9196	24.5003
2021-11-05 11:40:00	A	Lac 15	4	7.012	93.4	138	148	4	99	1.22	92	15	14.3	97.3	23.1243	23.6856
2021-11-05 11:41:00	A	Lac 15	5	7.045	82.8	138	148	4	100	1.21	92	15	14.3	97.8	22.1183	22.6552
2021-11-05 11:43:00	A	Lac 15	6	7.08	72.5	136	147	4	100	1.2	92	15	14.3	98.1	20.9923	21.5019
2021-11-05 11:46:00	A	Lac 15	7	7.115	63.5	138	147	4	101	1.19	98	15	14.4	98.4	19.9294	20.4132
2021-11-05 11:50:00	A	Lac 15	8	7.153	54.4	141	147	4.1	102	1.19	99	16	14.3	98.7	18.6346	19.087
2021-11-05 11:51:00	A	Lac 15	9	7.198	45.1	153	147	4.1	103	1.16	98	16	14.3	99.2	17.1355	17.5515
2021-11-05 11:53:00	A	Lac 15	10	7.232	39	165	146	4.1	104	1.15	98	16	14.3	99.5	16.0246	16.4136
2021-11-05 11:54:00	A	Lac 15	11	7.268	33.3	171	146	4.1	104	1.13	95	16	14.2	99.6	14.865	15.2259
2021-11-05 11:57:00	A	Lac 15	12	7.335	23.8	167	145	4.1	105	1.1	96	16	14.3	99.7	12.3965	12.6974
2021-11-05 11:58:00	A	Lac 7.5	1	7.005	123	136	147	4	99	1.26	97	8.4	14.3	97.3	29.9658	30.6933
2021-11-05 12:00:00	A	Lac 7.5	2	7.031	113	139	148	4.1	100	1.26	96	8.3	14.1	97.6	29.2281	29.9376
2021-11-05 12:01:00	A	Lac 7.5	3	7.07	99.8	138	147	4.1	100	1.25	95	8.2	14.3	97.8	28.2392	28.9247
2021-11-05 12:05:00	A	Lac 7.5	4	7.103	90.4	142	147	4.1	101	1.25	97	8.5	14.4	98	27.5988	28.2688
2021-11-05 12:07:00	A	Lac 7.5	5	7.14	79.6	142	147	4.2	101	1.23	95	8.5	14.3	98.3	26.4627	27.1051
2021-11-05 12:08:00	A	Lac 7.5	6	7.182	69.2	143	147	4.2	102	1.21	95	8.6	14.3	98.6	25.3412	25.9564
2021-11-05 12:09:00	A	Lac 7.5	7	7.245	56	146	146	4.2	102	1.18	97	8.7	14.2	99	23.7088	24.2843
2021-11-05 12:10:00	A	Lac 7.5	8	7.277	49.6	149	146	4.2	103	1.16	97	8.8	14.3	99.2	22.6049	23.1537
2021-11-05 12:11:00	A	Lac 7.5	9	7.325	41.4	153	145	4.2	104	1.14	94	8.8	14.3	99.5	21.0728	21.5843
2021-11-05 12:13:00	A	Lac 7.5	10	7.405	30	159	145	4.2	106	1.1	94	9	14.3	99.9	18.3587	18.8044
2021-11-05 12:16:00	A	Lac 7.5	11	7.465	23.1	157	144	4.3	107	1.07	93	9.2	14.2	100.1	16.2306	16.6246
2021-11-05 12:17:00	A	Ctr	1	7.093	118	121	147	4.1	99	1.28	96	1.4	14.2	97.3	35.2049	36.0596
2021-11-05 12:18:00	A	Ctr	2	7.127	106	120	147	4.1	100	1.27	95	1.4	14.2	97.6	34.2001	35.0303
2021-11-05 12:19:00	A	Ctr	3	7.156	97	120	146	4.2	100	1.26	95	1.5	14.4	97.8	33.4575	34.2697
2021-11-05 12:21:00	A	Ctr	4	7.194	86.4	121	146	4.2	101	1.25	95	1.5	14.4	98.2	32.5263	33.3159
2021-11-05 12:22:00	A	Ctr	5	7.235	76.1	125	146	4.2	102	1.23	95	1.6	14.4	98.7	31.4852	32.2495
2021-11-05 12:24:00	A	Ctr	6	7.276	66.8	131	146	4.2	103	1.21	94	1.6	14.6	99.1	30.3737	31.1111
2021-11-05 12:25:00	A	Ctr	7	7.329	56.1	135	145	4.2	103	1.18	93	1.7	14.2	99.5	28.8194	29.519
2021-11-05 12:26:00	A	Ctr	8	7.406	43	146	145	4.2	105	1.14	94	1.7	14.4	99.8	26.3748	27.0151
2021-11-05 12:28:00	A	Ctr	9	7.468	34.3	151	144	4.2	106	1.11	92	1.8	14.2	100	24.267	24.8561
2021-11-05 12:30:00	A	Ctr	10	7.529	27.3	154	144	4.3	108	1.08	90	1.9	14.2	100.2	22.2272	22.7667
2021-11-05 12:32:00	A	Ctr	11	7.587	21.5	153	143	4.3	109	1.05	89	2	14	100.1	20.006	20.4916
2021-11-05 14:39:00	B	baseline	0	7.41	43.5	41.8	143	3.9	106	1.2	101	0.8	16.7	84.2	26.9284	27.5821
2021-11-05 15:14:00	B	Ctr	1	7.077	126	141	146	3.9	101	1.29	97	1	16	98	36.232	37.1115
2021-11-05 15:15:00	B	Ctr	2	7.107	114	134	146	3.9	101	1.27	98	1	16.1	98	35.1258	35.9785
2021-11-05 15:16:00	B	Ctr	3	7.146	101	132	146	3.9	101	1.26	98	1.1	16.1	98.1	34.0442	34.8706
2021-11-05 15:18:00	B	Ctr	4	7.183	89.5	132	145	4	102	1.24	98	1.1	16.2	98.4	32.8507	33.6482
2021-11-05 15:19:00	B	Ctr	5	7.219	78.9	134	145	4	103	1.23	96	1.1	16.1	98.7	31.4629	32.2267
2021-11-05 15:20:00	B	Ctr	6	7.258	70.1	138	145	4	104	1.21	96	1.2	16.1	99	30.5801	31.3225
2021-11-05 15:21:00	B	Ctr	7	7.316	57.8	145	144	4	104	1.18	96	1.2	16.1	99.4	28.817	29.5166
2021-11-05 15:22:00	B	Ctr	8	7.371	47.4	151	144	4	106	1.15	96	1.3	16.1	99.8	26.8225	27.4737
2021-11-05 15:23:00	B	Ctr	9	7.433	37.9	157	143	4.1	107	1.12	92	1.3	16	99.9	24.7378	25.3383
2021-11-05 15:25:00	B	Ctr	10	7.49	30.1	158	143	4.1	109	1.09	93	1.4	16.1	100	22.4021	22.9459
2021-11-05 15:27:00	B	Ctr	11	7.555	23	157	142	4.2	110	1.06	91	1.5	16	100.1	19.8815	20.3641
2021-11-05 15:28:00	B	Cl 15	1	6.907	135	147	150	4.1	113	1.4	96	1	15.8	97.2	26.2455	26.8827
2021-11-05 15:29:00	B	Cl 15	2	6.936	123	146	150	4.2	114	1.39	94	1.1	16.3	97.3	25.5639	26.1845
2021-11-05 15:31:00	B	Cl 15	3	6.969	109	148	149	4.2	115	1.39	92	1.1	16.1	97.6	24.4426	25.036
2021-11-05 15:32:00	B	Cl 15	4	6.997	98.4	144	149	4.3	115	1.37	93	1.2	16.1	97.7	23.5351	24.1065
2021-11-05 15:34:00	B	Cl 15	5	7.022	89.7	143	149	4.3	116	1.36	92	1.2	16.1	97.8	22.7255	23.2772
2021-11-05 15:35:00	B	Cl 15	6	7.054	79.7	141	149	4.3	116	1.35	92	1.3	15.5	98.2	21.736	22.2637
2021-11-05 15:36:00	B	Cl 15	7	7.1	66.7	144	148	4.4	117	1.34	92	1.3	16	98.6	20.2231	20.714
2021-11-05 15:37:00	B	Cl 15	8	7.132	58.9	144	148	4.4	117	1.32	92	1.4	16.2	98.8	19.2237	19.6904
2021-11-05 15:38:00	B	Cl 15	9	7.181	47.6	148	147	4.4	118	1.3	92	1.4	16.1	99.2	17.3912	17.8133
2021-11-05 15:39:00	B	Cl 15	10	7.23	38.2	154	147	4.4	120	1.28	90	1.4	16.1	99.4	15.6237	16.003
2021-11-05 15:41:00	B	Cl 15	11	7.278	29.9	157	146	4.5	121	1.25	90	1.5	16.2	99.6	13.6582	13.9897
2021-11-05 15:43:00	B	Cl 15	12	7.327	22.5	158	146	4.5	122	1.22	89	1.6	15.8	99.8	11.5055	11.7848
2021-11-05 15:45:00	B	Cl 7.5	1	6.982	134	143	148	3.9	107	1.34	90	1.1	15.5	97.6	30.9618	31.7134
2021-11-05 15:46:00	B	Cl 7.5	2	7.032	115	135	147	4	108	1.32	93	1.1	16	97.5	29.8139	30.5377
2021-11-05 15:47:00	B	Cl 7.5	3	7.064	103	134	147	4	109	1.32	92	1.1	16.1	97.7	28.7448	29.4426
2021-11-05 15:48:00	B	Cl 7.5	4	7.097	92.2	132	147	4	109	1.31	93	1.2	16.1	98.1	27.7621	28.4361
2021-11-05 15:50:00	B	Cl 7.5	5	7.15	77.5	137	146	4.1	110	1.29	91	1.2	16.1	98.4	26.3647	27.0047
2021-11-05 15:51:00	B	Cl 7.5	6	7.198	64.5	137	146	4.1	111	1.26	91	1.3	16.1	98.9	24.5065	25.1014
2021-11-05 15:52:00	B	Cl 7.5	7	7.247	53.6	137	145	4.1	111	1.24	92	1.3	16	99.3	22.7974	23.3509
2021-11-05 15:53:00	B	Cl 7.5	8	7.299	43.3	143	145	4.1	113	1.21	95	1.4	16.1	99.6	20.7591	21.2631
2021-11-05 15:55:00	B	Cl 7.5	9	7.356	34.1	151	144	4.1	115	1.18	92	1.4	16	99.6	18.6413	19.0938
2021-11-05 15:56:00	B	Cl 7.5	10	7.41	26.7	155	144	4.2	116	1.15	91	1.5	15.8	99.8	16.5285	16.9297
2021-11-05 15:59:00	B	Cl 7.5	11	7.468	19.8	151	143	4.3	117	1.08	94	1.8	16.2	100	14.0083	14.3484
2021-11-05 16:00:00	B	Lac 15	1	6.902	137	142	147	4	98	1.14	94	15	15.8	96.9	26.3295	26.9686
2021-11-05 16:01:00	B	Lac 15	2	6.935	123	140	147	4	99	1.19	96	15	15.6	97.2	25.5051	26.1242
2021-11-05 16:03:00	B	Lac 15	3	6.96	113	142	147	4.1	100	1.14	94	14.7	15.8	97.3	24.8199	25.4224
2021-11-05 16:04:00	B	Lac 15	4	6.993	101	138	147	4.1	100	1.2	94	14.7	15.9	97.6	23.9355	24.5166
2021-11-05 16:06:00	B	Lac 15	5	7.025	89.7	137	147	4.2	101	1.19	93	14.9	15.7	97.8	22.883	23.4386
2021-11-05 16:08:00	B	Lac 15	6	7.057	79.7	137	147	4.2	101	1.14	93	14.8	15.9	98.1	21.8867	22.418
2021-11-05 16:09:00	B	Lac 15	7	7.107	64.7	139	146	4.2	102	1.18	94	15	15.9	98.8	19.9354	20.4194
2021-11-05 16:11:00	B	Lac 15	8	7.154	54.2	151	146	4.2	103	1.16	93	15	15.8	99	18.6089	19.0606
2021-11-05 16:12:00	B	Lac 15	9	7.215	41.5	159	145	4.3	104	1.13	88	15	15.8	99.4	16.3972	16.7952
2021-11-05 16:13:00	B	Lac 15	10	7.27	31.7	160	144	4.3	106	1.1	86	15	15.7	99.7	14.2161	14.5612
2021-11-05 16:18:00	B	Lac 15	11	7.326	23.6	160	144	4.3	107	1.07	90	15	15.8	99.7	12.0402	12.3325
2021-11-05 16:19:00	B	Lac 7.5	1	6.995	129	141	147	4.1	100	1.25	97	8.2	15.8	97.6	30.7122	31.4578
2021-11-05 16:20:00	B	Lac 7.5	2	7.023	117	140	147	4.2	100	1.24	97	8.1	16	97.7	29.7103	30.4316
2021-11-05 16:21:00	B	Lac 7.5	3	7.055	106	140	146	4.3	101	1.23	98	8.1	16.1	98	28.9753	29.6787
2021-11-05 16:23:00	B	Lac 7.5	4	7.109	87.6	143	146	4.3	102	1.2	98	8.2	16.2	98.5	27.116	27.7743
2021-11-05 16:24:00	B	Lac 7.5	5	7.147	77.2	146	146	4.3	102	1.21	97	7.8	15.8	98.9	26.0819	26.715
2021-11-05 16:25:00	B	Lac 7.5	6	7.193	65	151	145	4.3	103	1.2	96	7.9	15.5	99.2	24.4138	25.0064
2021-11-05 16:26:00	B	Lac 7.5	7	7.247	53.4	154	145	4.3	104	1.17	97	7.9	15.7	99.5	22.7124	23.2637
2021-11-05 16:27:00	B	Lac 7.5	8	7.303	42.5	158	144	4.3	105	1.14	96	8	15.7	99.8	20.5641	21.0633
2021-11-05 16:28:00	B	Lac 7.5	9	7.356	34.2	159	144	4.3	107	1.11	95	8.1	15.9	99.8	18.6959	19.1498
2021-11-05 16:30:00	B	Lac 7.5	10	7.399	28.2	158	143	4.4	108	1.09	94	8.3	15.8	100	17.0204	17.4336
2021-11-05 16:32:00	B	Lac 7.5	11	7.451	21.8	158	143	4.4	109	1.06	93	8.3	15.8	100.1	14.8313	15.1913
2021-11-08 10:09:00	C	baseline	0	7.354	46.5	26.3	143	4.1	106	1.22	74	0.9	12.5	44.9	25.3031	25.9174
2021-11-08 10:52:00	C	Lac 7.5	1	6.938	126	91.5	146	4	103	1.29	69	8.2	11.9	88.7	26.3083	26.9469
2021-11-08 10:54:00	C	Lac 7.5	2	6.966	114	89.8	146	4	103	1.28	68	8.2	12	89.4	25.3879	26.0042
2021-11-08 10:56:00	C	Lac 7.5	3	6.996	104	88.3	146	4	103	1.26	68	8.2	11.9	90.3	24.8173	25.4198
2021-11-08 10:57:00	C	Lac 7.5	4	7.04	90.5	89.6	146	4	104	1.25	67	8.2	11.9	91.8	23.8985	24.4786
2021-11-08 10:58:00	C	Lac 7.5	5	7.071	81.2	89.5	145	4	104	1.24	67	8.3	11.9	92.9	23.0291	23.5882
2021-11-08 10:59:00	C	Lac 7.5	6	7.121	67.8	92.8	145	4	104	1.22	67	8.3	11.9	94.5	21.575	22.0988
2021-11-08 11:01:00	C	Lac 7.5	7	7.164	58.6	97.8	145	4	105	1.2	67	8.3	11.8	96.1	20.5882	21.088
2021-11-08 11:02:00	C	Lac 7.5	8	7.21	49.2	106	144	4	105	1.17	67	8.5	11.8	97.5	19.217	19.6836
2021-11-08 11:03:00	C	Lac 7.5	9	7.265	39.9	122	144	4	106	1.15	67	8.6	11.9	98.6	17.6886	18.118
2021-11-08 11:04:00	C	Lac 7.5	10	7.32	31.7	143	143	4	108	1.12	65	8.5	11.8	99.1	15.9507	16.338
2021-11-08 11:06:00	C	Lac 7.5	11	7.399	22.2	158	143	4.1	109	1.08	66	8.8	11.7	99.5	13.3991	13.7243
2021-11-08 11:08:00	C	Ctr	1	6.996	135	139	145	3.9	102	1.3	67	1.1	11.6	97.2	32.2148	32.9968
2021-11-08 11:10:00	C	Ctr	2	7.027	123	138	145	4	103	1.3	66	1.1	11.7	97	31.5229	32.2882
2021-11-08 11:11:00	C	Ctr	3	7.061	111	133	145	4	103	1.28	66	1.1	11.6	97.3	30.7641	31.5109
2021-11-08 11:12:00	C	Ctr	4	7.1	98	135	145	4	103	1.27	66	1.2	11.8	97.4	29.7131	30.4344
2021-11-08 11:13:00	C	Ctr	5	7.129	89.8	137	145	4	104	1.26	66	1.2	11.8	97.9	29.107	29.8136
2021-11-08 11:14:00	C	Ctr	6	7.168	80	140	144	4	104	1.24	66	1.2	12	98.2	28.3669	29.0555
2021-11-08 11:16:00	C	Ctr	7	7.224	66.5	147	144	4.1	105	1.21	65	1.3	11.9	98.7	26.8252	27.4764
2021-11-08 11:17:00	C	Ctr	8	7.286	54.7	151	143	4	105	1.17	67	1.3	11.9	99.2	25.4512	26.0691
2021-11-08 11:18:00	C	Ctr	9	7.346	44.3	155	143	4.1	106	1.14	67	1.3	11.7	99.3	23.666	24.2405
2021-11-08 11:19:00	C	Ctr	10	7.427	33.2	159	142	4.1	109	1.1	64	1.4	11.7	99.8	21.3727	21.8915
2021-11-08 11:22:00	C	Ctr	11	7.522	22.9	156	142	4.1	110	1.04	65	1.5	11.9	98.4	18.3467	18.792
2021-11-08 11:23:00	C	Cl 15	1	6.833	126	138	147	4.1	118	1.4	68	1.2	11.7	95.4	20.6582	21.1597
2021-11-08 11:25:00	C	Cl 15	2	6.862	112	135	148	4.2	118	1.4	68	1.2	11.3	95.6	19.6309	20.1074
2021-11-08 11:26:00	C	Cl 15	3	6.892	102	134	148	4.2	118	1.39	67	1.2	11.8	95.9	19.1567	19.6218
2021-11-08 11:27:00	C	Cl 15	4	6.924	90	134	147	4.3	118	1.39	67	1.2	11.7	96.3	18.1955	18.6372
2021-11-08 11:28:00	C	Cl 15	5	6.962	78.5	136	148	4.3	119	1.39	66	1.2	11.6	96.9	17.3217	17.7422
2021-11-08 11:30:00	C	Cl 15	6	7.004	67.1	137	147	4.3	120	1.36	64	1.2	11.6	97.4	16.3096	16.7056
2021-11-08 11:31:00	C	Cl 15	7	7.045	56.7	136	147	4.3	120	1.35	64	1.2	11.5	97.8	15.1462	15.5139
2021-11-08 11:32:00	C	Cl 15	8	7.081	49.3	145	146	4.3	121	1.34	64	1.2	11.5	98.4	14.3077	14.655
2021-11-08 11:33:00	C	Cl 15	9	7.118	41.3	150	147	4.4	120	1.33	65	1.3	11.4	98.6	13.0518	13.3687
2021-11-08 11:34:00	C	Cl 15	10	7.173	31.6	161	147	4.4	122	1.31	63	1.3	11.4	99	11.3347	11.6098
2021-11-08 11:38:00	C	Cl 15	11	7.249	21.1	159	147	4.4	123	1.27	64	1.4	11.5	98.9	9.01579	9.23466
2021-11-08 11:39:00	C	Cl 7.5	1	6.923	128	138	146	4.1	109	1.29	64	1.2	11.7	96.3	25.8185	26.4453
2021-11-08 11:40:00	C	Cl 7.5	2	6.957	115	137	146	4.2	109	1.27	64	1.2	11.7	96.5	25.0853	25.6943
2021-11-08 11:41:00	C	Cl 7.5	3	6.993	103	136	146	4.2	110	1.25	64	1.3	11.6	96.6	24.4095	25.002
2021-11-08 11:43:00	C	Cl 7.5	4	7.019	93.9	137	146	4.3	111	1.24	63	1.3	11.7	97	23.6258	24.1994
2021-11-08 11:44:00	C	Cl 7.5	5	7.057	82.7	137	146	4.3	110	1.32	64	1.3	11.7	97.3	22.7105	23.2618
2021-11-08 11:45:00	C	Cl 7.5	6	7.11	68.2	139	145	4.3	112	1.3	63	1.4	11.8	97.9	21.1595	21.6732
2021-11-08 11:48:00	C	Cl 7.5	7	7.157	58	144	145	4.3	112	1.28	68	1.4	11.7	98.6	20.0516	20.5384
2021-11-08 11:52:00	C	Cl 7.5	8	7.194	50.2	151	145	4.3	113	1.27	68	1.5	11.8	98.6	18.8984	19.3572
2021-11-08 11:53:00	C	Cl 7.5	9	7.259	39.3	171	145	4.4	114	1.23	66	1.5	11.5	99.3	17.1836	17.6007
2021-11-08 11:55:00	C	Cl 7.5	10	7.318	30.3	176	145	4.4	114	1.2	66	1.6	11.6	99.4	15.1762	15.5447
2021-11-08 11:56:00	C	Cl 7.5	11	7.366	24.6	171	145	4.4	115	1.17	65	1.6	11.6	99.5	13.7612	14.0953
2021-11-08 11:58:00	C	Lac 15	1	6.845	121	135	146	4.2	101	1.26	66	15	11.7	94.9	20.3942	20.8893
2021-11-08 11:59:00	C	Lac 15	2	6.879	108	132	146	4.2	102	1.25	67	15	11.7	95.4	19.6854	20.1633
2021-11-08 12:00:00	C	Lac 15	3	6.909	97.6	131	146	4.3	102	1.24	66	15	11.7	95.5	19.0621	19.5249
2021-11-08 12:01:00	C	Lac 15	4	6.942	86.8	132	146	4.3	102	1.24	67	15	11.8	96.2	18.2912	18.7352
2021-11-08 12:03:00	C	Lac 15	5	6.973	77.2	133	146	4.3	103	1.23	66	15	11.7	96.6	17.4718	17.896
2021-11-08 12:04:00	C	Lac 15	6	7.012	67.1	137	146	4.3	103	1.22	65	15	11.7	97.4	16.6128	17.0161
2021-11-08 12:05:00	C	Lac 15	7	7.057	56.3	143	145	4.4	104	1.21	65	15	11.7	97.9	15.4607	15.836
2021-11-08 12:06:00	C	Lac 15	8	7.117	44.1	151	145	4.3	105	1.18	66	16	11.8	98.6	13.9046	14.2422
2021-11-08 12:08:00	C	Lac 15	9	7.162	35.8	155	144	4.4	105	1.17	66	16	11.8	98.8	12.52	12.8239
2021-11-08 12:11:00	C	Lac 15	10	7.204	29.3	158	144	4.4	106	1.15	66	16	11.9	99	11.2873	11.5613
2021-11-08 12:13:00	C	Lac 15	11	7.251	22.8	168	143	4.4	107	1.12	65	16	11.7	99.3	9.78715	10.0247
2021-11-09 17:04:00	D	baseline	0	7.388	51.7	29.4	146	4.2	105	1.24	90	0.7	15.3	59.9	30.4237	31.1623
2021-11-09 17:45:00	D	Lac 15	1	6.934	127	138	149	4.1	100	1.28	87	14.6	14.6	96.6	26.2739	26.9118
2021-11-09 17:46:00	D	Lac 15	2	6.959	116	132	149	4.2	100	1.27	86	14.5	14.6	96.8	25.4202	26.0373
2021-11-09 17:48:00	D	Lac 15	3	6.993	103	129	149	4.2	100	1.25	86	14.5	14.4	97.1	24.4095	25.002
2021-11-09 17:49:00	D	Lac 15	4	7.027	92.4	131	149	4.2	101	1.24	84	14.4	14.6	97.4	23.6806	24.2555
2021-11-09 17:50:00	D	Lac 15	5	7.055	83.4	131	149	4.2	101	1.23	85	14.8	14.3	97.7	22.7975	23.3509
2021-11-09 17:51:00	D	Lac 15	6	7.091	73.2	133	148	4.2	102	1.22	84	14.9	14.6	98.2	21.7386	22.2664
2021-11-09 17:52:00	D	Lac 15	7	7.133	62.7	136	148	4.2	102	1.2	86	15	14.4	98.7	20.5111	21.009
2021-11-09 17:54:00	D	Lac 15	8	7.186	50.5	145	148	4.3	103	1.19	84	15	14.5	99	18.6643	19.1174
2021-11-09 17:55:00	D	Lac 15	9	7.238	40.7	152	147	4.3	104	1.16	82	15	14.4	99.4	16.9557	17.3673
2021-11-09 17:56:00	D	Lac 15	10	7.289	32.9	156	147	4.3	106	1.14	82	15	14.5	99.5	15.4141	15.7883
2021-11-09 17:59:00	D	Lac 15	11	7.359	23.1	157	147	4.3	107	1.1	82	15	14.5	99.7	12.7155	13.0242
2021-11-09 18:00:00	D	Lac 7.5	1	6.994	132	136	149	4.1	100	1.29	83	8	14.3	97.5	31.3542	32.1153
2021-11-09 18:02:00	D	Lac 7.5	2	7.07	104	133	149	4.1	101	1.27	82	8	14.4	97.6	29.4276	30.142
2021-11-09 18:03:00	D	Lac 7.5	3	7.061	107	138	149	4.2	101	1.28	82	8	14.5	97.6	29.6555	30.3754
2021-11-09 18:06:00	D	Lac 7.5	4	7.053	110	145	149	4.3	101	1.28	81	8	14.6	97.9	29.9305	30.6571
2021-11-09 18:07:00	D	Lac 7.5	5	7.082	100	140	149	4.3	101	1.27	81	8.2	14.5	98.1	29.0885	29.7947
2021-11-09 18:08:00	D	Lac 7.5	6	7.125	86.8	139	149	4.3	102	1.25	81	8.2	14.5	98.3	27.8767	28.5534
2021-11-09 18:09:00	D	Lac 7.5	7	7.167	75.9	140	148	4.3	102	1.23	81	8.4	14.3	98.6	26.8512	27.503
2021-11-09 18:10:00	D	Lac 7.5	8	7.228	61	145	148	4.3	104	1.2	80	8.4	14.6	99.1	24.8343	25.4371
2021-11-09 18:12:00	D	Lac 7.5	9	7.305	46.2	153	147	4.3	105	1.16	80	8.4	14.5	99.3	22.4576	23.0028
2021-11-09 18:13:00	D	Lac 7.5	10	7.389	33.2	159	146	4.3	107	1.12	79	8.5	14.4	99.6	19.5821	20.0575
2021-11-09 18:17:00	D	Lac 7.5	11	7.487	21.7	156	145	4.4	109	1.06	79	8.8	14.5	100.1	16.0391	16.4285
2021-11-09 18:18:00	D	Ctr	1	7.09	123	97.6	149	4.1	101	1.31	79	1.2	14.6	95	36.444	37.3288
2021-11-09 18:19:00	D	Ctr	2	7.126	110	96.4	149	4.2	101	1.29	80	1.2	14.5	95.4	35.409	36.2686
2021-11-09 18:20:00	D	Ctr	3	7.162	98.6	97	148	4.2	102	1.28	80	1.3	14.6	96.3	34.4825	35.3196
2021-11-09 18:22:00	D	Ctr	4	7.212	84.5	101	148	4.2	103	1.26	78	1.3	14.6	97.2	33.1572	33.9621
2021-11-09 18:25:00	D	Ctr	5	7.257	72.8	106	148	4.2	103	1.23	83	1.3	14.5	98.2	31.6849	32.4541
2021-11-09 18:28:00	D	Ctr	6	7.319	59.5	119	147	4.2	105	1.21	83	1.6	14.6	99.1	29.8702	30.5953
2021-11-09 18:30:00	D	Ctr	7	7.393	46.3	141	146	4.3	106	1.16	83	1.6	14.5	99.8	27.5615	28.2306
2021-11-09 18:31:00	D	Ctr	8	7.455	37.5	154	146	4.3	107	1.12	82	1.6	14.3	100	25.7485	26.3736
2021-11-09 18:32:00	D	Ctr	9	7.518	29.6	161	145	4.3	109	1.09	80	1.7	14.5	100.2	23.497	24.0675
2021-11-09 18:35:00	D	Ctr	10	7.597	21.8	159	145	4.3	111	1.05	79	1.9	14.4	100.3	20.7576	21.2615
2021-11-09 20:11:00	D	Cl 15	1	6.93	128	104	151	4.3	114	1.45	82	1.1	14.5	93.1	26.238	26.875
2021-11-09 20:13:00	D	Cl 15	2	6.963	115	102	151	4.4	114	1.43	79	1.1	14.7	93.5	25.4343	26.0517
2021-11-09 20:14:00	D	Cl 15	3	7.004	99.4	100	151	4.4	115	1.41	81	1.1	14.7	94.3	24.1606	24.7471
2021-11-09 20:15:00	D	Cl 15	4	7.051	85	101	151	4.4	115	1.4	79	1.2	14.6	95.3	23.0219	23.5807
2021-11-09 20:17:00	D	Cl 15	5	7.1	71.2	104	150	4.5	116	1.38	79	1.2	14.6	96.5	21.5875	22.1115
2021-11-09 20:18:00	D	Cl 15	6	7.154	58.2	111	150	4.5	117	1.35	80	1.2	14.7	97.7	19.9823	20.4673
2021-11-09 20:19:00	D	Cl 15	7	7.204	47.7	121	149	4.5	118	1.33	77	1.3	14.3	98.5	18.3755	18.8216
2021-11-09 20:20:00	D	Cl 15	8	7.24	39.3	131	149	4.5	119	1.31	78	1.3	14.6	99.3	16.448	16.8473
2021-11-09 20:22:00	D	Cl 15	9	7.314	29.4	151	149	4.6	121	1.27	76	1.4	14.7	99.7	14.5905	14.9446
2021-11-09 20:24:00	D	Cl 15	10	7.366	22.6	157	148	4.6	122	1.23	75	1.5	14.5	99.8	12.6424	12.9493
2021-11-09 20:26:00	D	Cl 7.5	1	6.999	130	75.1	149	4.2	107	1.39	76	1.1	14.7	85.7	31.2367	31.995
2021-11-09 20:27:00	D	Cl 7.5	2	7.039	114	73.3	149	4.2	107	1.37	77	1.2	14.7	87.5	30.0349	30.764
2021-11-09 20:29:00	D	Cl 7.5	3	7.071	103	73.1	149	4.3	108	1.36	77	1.2	14.8	88.6	29.2118	29.921
2021-11-09 20:30:00	D	Cl 7.5	4	7.111	90.6	73.7	149	4.3	109	1.34	77	1.2	14.8	90.3	28.1741	28.858
2021-11-09 20:31:00	D	Cl 7.5	5	7.155	77.9	75.7	148	4.3	109	1.33	76	1.2	14.6	92.2	26.8077	27.4584
2021-11-09 20:32:00	D	Cl 7.5	6	7.208	64.8	80.2	148	4.3	110	1.3	76	1.3	14.6	94.6	25.194	25.8056
2021-11-09 20:33:00	D	Cl 7.5	7	7.269	52.5	87.9	148	4.3	111	1.27	77	1.3	14.6	97	23.4899	24.0601
2021-11-09 20:34:00	D	Cl 7.5	8	7.341	39.7	114	147	4.3	113	1.23	75	1.4	14.6	99	20.9658	21.4748
2021-11-09 20:35:00	D	Cl 7.5	9	7.374	35	128	147	4.3	113	1.21	76	1.4	14.5	99.6	19.943	20.4271
2021-11-09 20:37:00	D	Cl 7.5	10	7.439	26.3	153	146	4.4	115	1.17	73	1.5	14.4	100.1	17.4051	17.8277
2021-11-09 20:39:00	D	Cl 7.5	11	7.493	20.3	158	146	4.5	117	1.14	74	1.7	14.5	100.2	15.2131	15.5824
2021-11-10 10:17:00	E	baseline	0	7.34	54.2	23.6	144	4	104	1.27	88	1.4	14.9	40.4	28.5575	29.2508
2021-11-10 11:07:00	E	Cl 7.5	1	6.956	133	99.5	148	3.8	108	1.41	85	1.5	14	92.1	28.945	29.6476
2021-11-10 11:08:00	E	Cl 7.5	2	6.987	120	93.7	148	4	108	1.39	85	1.5	14.3	92.3	28.048	28.7289
2021-11-10 11:09:00	E	Cl 7.5	3	7.017	108	93	147	4	108	1.38	85	1.6	14.1	92.9	27.0486	27.7053
2021-11-10 11:11:00	E	Cl 7.5	4	7.041	99.5	92.4	147	4	109	1.37	84	1.6	14.2	93.2	26.3357	26.975
2021-11-10 11:12:00	E	Cl 7.5	5	7.079	88.2	93.7	147	4	109	1.35	83	1.6	14.2	94.4	25.4794	26.098
2021-11-10 11:13:00	E	Cl 7.5	7	7.138	71	98.3	146	4	110	1.32	83	1.7	14.1	96.1	23.4952	24.0656
2021-11-10 11:14:00	E	Cl 7.5	8	7.194	58.6	107	146	4	111	1.3	83	1.7	14.4	97.5	22.0607	22.5962
2021-11-10 11:16:00	E	Cl 7.5	9	7.251	47	125	146	4.1	113	1.28	82	1.8	14.2	98.7	20.1753	20.665
2021-11-10 11:17:00	E	Cl 7.5	10	7.314	36.2	141	145	4.1	114	1.23	82	1.9	14.3	99.4	17.9651	18.4012
2021-11-10 11:20:00	E	Cl 7.5	11	7.409	23.5	158	144	4.1	116	1.18	81	2	14.1	99.8	14.5141	14.8664
2021-11-10 11:21:00	E	Lac 15	1	6.89	124	98.8	148	3.9	99	1.29	81	15	14.2	91.9	23.1816	23.7443
2021-11-10 11:22:00	E	Lac 15	2	6.923	111	98.2	148	4	100	1.28	80	15	14.3	92.2	22.3895	22.933
2021-11-10 11:24:00	E	Lac 15	3	6.954	99	96.8	147	4.1	100	1.28	82	16	14.3	92.5	21.4465	21.9671
2021-11-10 11:25:00	E	Lac 15	4	6.993	86.1	97.1	147	4.1	101	1.27	77	14.8	14.2	93.3	20.4044	20.8998
2021-11-10 11:26:00	E	Lac 15	5	7.034	74.2	99.8	147	4.1	101	1.25	79	15	14.3	94.6	19.3253	19.7944
2021-11-10 11:27:00	E	Lac 15	6	7.083	61	106	146	4.1	102	1.24	78	16	14.5	96	17.7849	18.2166
2021-11-10 11:29:00	E	Lac 15	7	7.128	50.4	116	146	4.1	103	1.22	79	16	14.4	97.4	16.2987	16.6943
2021-11-10 11:30:00	E	Lac 15	8	7.185	38.9	134	145	4.1	104	1.19	78	16	14.2	98.4	14.344	14.6922
2021-11-10 11:31:00	E	Lac 15	9	7.231	30.8	149	145	4.1	105	1.17	77	16	14.1	99	12.6262	12.9327
2021-11-10 11:34:00	E	Lac 15	10	7.292	21.4	158	144	4.2	106	1.14	77	16	14.1	99.6	10.0957	10.3408
2021-11-10 11:35:00	E	Lac 7.5	1	6.962	132	91.4	146	3.8	99	1.3	80	8.7	14.1	91	29.127	29.8341
2021-11-10 11:37:00	E	Lac 7.5	2	6.995	118	88.7	146	3.9	100	1.3	79	8.6	14.2	91.3	28.0933	28.7753
2021-11-10 11:38:00	E	Lac 7.5	3	7.044	100	88.5	146	4	101	1.29	80	8.6	14.2	92.5	26.6515	27.2985
2021-11-10 11:39:00	E	Lac 7.5	4	7.101	83	90.9	145	4	102	1.27	80	8.6	14.2	94.3	25.2232	25.8355
2021-11-10 11:40:00	E	Lac 7.5	5	7.138	72	93.6	145	4	102	1.25	79	8.7	14.2	95.4	23.8262	24.4046
2021-11-10 11:42:00	E	Lac 7.5	6	7.2	57.8	102	145	4	103	1.23	80	8.8	14.2	97	22.0622	22.5978
2021-11-10 11:43:00	E	Lac 7.5	7	7.252	47.3	114	144	4	104	1.2	81	8.8	14.3	98.2	20.3509	20.8449
2021-11-10 11:44:00	E	Lac 7.5	8	7.313	37	134	144	4	106	1.17	79	8.9	14.2	99.1	18.3199	18.7646
2021-11-10 11:46:00	E	Lac 7.5	9	7.358	29.8	147	143	4	107	1.14	78	8.9	14.2	99.4	16.3658	16.7631
2021-11-10 11:48:00	E	Lac 7.5	10	7.432	21	154	143	4.1	108	1.1	77	9.1	13.9	99.8	13.6754	14.0074
2021-11-10 11:50:00	E	Ctr	1	7.033	133	104	145	3.9	100	1.32	79	1.7	14	94.8	34.5599	35.3989
2021-11-10 11:51:00	E	Ctr	2	7.065	120	97.7	145	4	100	1.32	80	1.7	14.1	94.6	33.5662	34.3811
2021-11-10 11:52:00	E	Ctr	3	7.095	109	98.2	145	4	101	1.31	80	1.7	14.1	95.3	32.6699	33.463
2021-11-10 11:54:00	E	Ctr	4	7.137	95.9	102	145	4	101	1.3	79	1.7	14.2	96	31.6621	32.4307
2021-11-10 11:55:00	E	Ctr	5	7.185	81.8	105	144	4	102	1.27	79	1.8	14.3	97.1	30.163	30.8952
2021-11-10 11:56:00	E	Ctr	6	7.246	66.9	115	144	4	103	1.24	79	1.8	14.2	98.3	28.3888	29.078
2021-11-10 11:57:00	E	Ctr	7	7.317	52.1	132	143	4	104	1.2	79	1.9	13.9	99.3	26.0351	26.6671
2021-11-10 11:58:00	E	Ctr	8	7.389	40.3	116	143	4	106	1.16	76	1.9	14	99.9	23.7699	24.3469
2021-11-10 12:01:00	E	Ctr	9	7.45	31.8	135	142	4.1	107	1.14	78	2	14	100.1	21.5848	22.1088
2021-11-10 12:04:00	E	Ctr	10	7.526	23.1	129	142	4.1	109	1.09	77	2.2	14.1	100.2	18.6781	19.1316
2021-11-10 12:06:00	E	Cl 15	1	6.879	127	97.3	148	4.2	114	1.45	80	1.7	13.9	94.3	23.1486	23.7106
2021-11-10 12:07:00	E	Cl 15	2	6.908	113	103	148	4.3	114	1.43	80	1.7	14.1	93.6	22.0191	22.5536
2021-11-10 12:08:00	E	Cl 15	3	6.964	92.7	104	147	4.4	115	1.42	80	1.7	14.1	94.6	20.5495	21.0484
2021-11-10 12:10:00	E	Cl 15	4	7.004	80	107	147	4.4	116	1.4	78	1.8	14.1	95.6	19.4452	19.9172
2021-11-10 12:11:00	E	Cl 15	5	7.053	65.6	113	146	4.4	117	1.39	79	1.8	14.1	96.8	17.8495	18.2828
2021-11-10 12:14:00	E	Cl 15	6	7.104	53.1	125	146	4.4	118	1.37	79	1.9	14.2	97.7	16.2486	16.643
2021-11-10 12:17:00	E	Cl 15	7	7.158	41.5	145	146	4.4	118	1.34	84	1.9	14	98.8	14.3804	14.7294
2021-11-10 12:21:00	E	Cl 15	8	7.206	32.6	159	145	4.4	120	1.32	82	2.1	14	99.3	12.6165	12.9228
2021-11-10 12:22:00	E	Cl 15	9	7.239	27.5	169	145	4.4	120	1.3	81	2.1	13.9	99.6	11.483	11.7617
2021-11-10 12:25:00	E	Cl 15	10	7.292	20.1	167	144	4.5	122	1.27	78	2.2	13.9	99.7	9.48238	9.71258
2021-11-12 09:54:00	F	baseline	0	7.436	38.6	47.4	141	3.9	105	1.17	94	0.8	14.6	84.3	25.3693	25.9852
2021-11-12 10:32:00	F	Cl 7.5	1	7.488	19.5	139	142	3.8	115	1.13	91	1.3	13.8	99.9	14.4463	14.797
2021-11-12 10:33:00	F	Cl 7.5	2	7.467	21.2	132	142	3.8	114	1.12	89	1.3	13.7	99.6	14.9643	15.3276
2021-11-12 10:34:00	F	Cl 7.5	3	7.438	23.7	131	142	3.9	114	1.13	89	1.3	14	99.6	15.6484	16.0283
2021-11-12 10:36:00	F	Cl 7.5	4	7.379	30.4	136	143	3.9	113	1.17	87	1.4	13.9	99.4	17.5225	17.9478
2021-11-12 10:38:00	F	Cl 7.5	5	7.279	45.4	145	144	4	111	1.23	85	1.4	14	99.2	20.7863	21.2909
2021-11-12 10:39:00	F	Cl 7.5	6	7.191	62	145	145	4	109	1.26	86	1.4	14	98.9	23.18	23.7427
2021-11-12 10:40:00	F	Cl 7.5	7	7.16	69.1	145	145	4	108	1.27	86	1.5	14.1	98.9	24.0547	24.6386
2021-11-12 10:41:00	F	Cl 7.5	8	7.106	83.1	148	146	4.1	107	1.29	85	1.5	14.1	98.6	25.546	26.1661
2021-11-12 10:42:00	F	Cl 7.5	9	7.04	102	153	147	4.1	107	1.32	83	1.5	14.1	98.2	26.9353	27.5892
2021-11-12 10:44:00	F	Cl 7.5	10	6.996	118	154	147	4.2	107	1.33	81	1.5	14.1	97.8	28.1581	28.8417
2021-11-12 10:46:00	F	Cl 7.5	11	6.974	126	151	148	4.3	107	1.34	81	1.5	14	97.5	28.582	29.2758
2021-11-12 10:48:00	F	Lac 15	1	7.327	22	150	142	3.8	103	1.08	84	15	13.7	99.4	11.2498	11.5229
2021-11-12 10:49:00	F	Lac 15	2	7.288	26.4	144	142	3.9	103	1.1	84	16	13.7	99.4	12.3403	12.6399
2021-11-12 10:50:00	F	Lac 15	3	7.205	38.4	147	143	3.9	102	1.14	83	16	13.8	99	14.827	15.1869
2021-11-12 10:51:00	F	Lac 15	4	7.109	57.9	151	144	4	100	1.17	83	16	13.7	98.6	17.9226	18.3576
2021-11-12 10:53:00	F	Lac 15	5	7.044	73.6	151	145	4	99	1.2	82	16	13.7	98.4	19.6155	20.0917
2021-11-12 10:54:00	F	Lac 15	6	7.003	86.2	154	146	4	99	1.21	80	16	13.8	98.3	20.904	21.4114
2021-11-12 10:55:00	F	Lac 15	7	6.971	96.5	151	146	4	98	1.22	82	16	14.1	97.9	21.7395	22.2672
2021-11-12 10:56:00	F	Lac 15	8	6.941	107	144	146	4.1	98	1.21	81	16	14	97.6	22.496	23.0421
2021-11-12 10:58:00	F	Lac 15	9	6.916	116	134	147	4.1	98	1.24	82	16	13.9	97.6	23.0239	23.5829
2021-11-12 11:01:00	F	Lac 15	10	6.894	125	106	147	4.2	98	1.11	81	16	13.9	97	23.5848	24.1573
2021-11-12 11:02:00	F	Lac 7.5	1	7.472	20.3	95.2	140	3.8	106	1.04	83	8.9	13.6	100	14.495	14.8469
2021-11-12 11:03:00	F	Lac 7.5	2	7.42	25.5	97.9	141	3.9	105	1.07	83	8.9	13.7	99.8	16.1533	16.5454
2021-11-12 11:05:00	F	Lac 7.5	3	7.338	35.7	94.8	142	3.9	103	1.12	82	9	13.7	99.6	18.7236	19.1781
2021-11-12 11:06:00	F	Lac 7.5	4	7.241	51.7	99.2	143	4	102	1.16	81	8.9	13.8	99.2	21.6876	22.2141
2021-11-12 11:07:00	F	Lac 7.5	5	7.13	76	112	145	4	100	1.21	80	8.8	13.8	98.8	24.6908	25.2902
2021-11-12 11:08:00	F	Lac 7.5	6	7.057	97.1	115	146	4.1	99	1.24	78	8.7	13.9	98.2	26.6649	27.3123
2021-11-12 11:11:00	F	Lac 7.5	7	7.066	101	148	146	4.1	99	1.25	61	8.6	14	98.1	28.3167	29.0041
2021-11-12 11:13:00	F	Lac 7.5	8	7.056	108	152	146	4.2	98	1.25	62	8.7	14.1	97.9	29.59	30.3083
2021-11-12 11:14:00	F	Lac 7.5	9	7.036	116	151	146	4.2	98	1.25	62	8.7	14.1	97.9	30.3514	31.0883
2021-11-12 11:17:00	F	Lac 7.5	10	7.034	125	149	147	4.3	97	1.26	64	8.7	14.1	97.5	32.556	33.3464
2021-11-12 11:18:00	F	Ctr	1	7.517	22.4	155	140	3.8	108	1.05	69	1.4	13.8	100.1	17.7406	18.1713
2021-11-12 11:19:00	F	Ctr	2	7.457	29.4	154	141	3.8	106	1.08	70	1.5	13.9	100	20.28	20.7724
2021-11-12 11:20:00	F	Ctr	3	7.389	40.1	153	142	3.9	104	1.12	72	1.5	13.7	99.9	23.6519	24.2261
2021-11-12 11:21:00	F	Ctr	4	7.307	55.9	154	143	3.9	102	1.17	73	1.5	13.9	99.6	27.2982	27.9608
2021-11-12 11:22:00	F	Ctr	5	7.232	74.1	154	144	3.9	101	1.21	73	1.5	13.9	99.2	30.4467	31.1858
2021-11-12 11:25:00	F	Ctr	6	7.179	88.9	155	144	4	99	1.24	82	1.6	13.9	99.1	32.3313	33.1162
2021-11-12 11:29:00	F	Ctr	7	7.145	99.3	157	145	4	100	1.27	83	1.7	14	98.9	33.3942	34.2048
2021-11-12 11:30:00	F	Ctr	8	7.107	111	170	146	4.1	99	1.28	83	1.6	14	98.9	34.2014	35.0317
2021-11-12 11:31:00	F	Ctr	9	7.076	123	172	146	4.1	98	1.28	84	1.7	13.9	98.8	35.288	36.1446
2021-11-12 11:34:00	F	Ctr	10	7.063	134	164	146	4.1	98	1.3	83	1.7	13.9	98.4	37.3101	38.2158
2021-11-12 11:35:00	F	Cl 15	1	7.286	25.6	143	144	4	119	1.23	88	1.4	13.6	99.5	11.9114	12.2005
2021-11-12 11:38:00	F	Cl 15	2	7.25	30.9	97.2	144	4.1	118	1.27	89	1.5	13.3	99.4	13.2337	13.5549
2021-11-12 11:39:00	F	Cl 15	3	7.193	41.6	97	145	4.1	118	1.28	88	1.5	13.9	99.1	15.6248	16.0041
2021-11-12 11:40:00	F	Cl 15	4	7.128	55.9	99.6	146	4.2	116	1.32	89	1.6	13.7	98.8	18.0773	18.5161
2021-11-12 11:42:00	F	Cl 15	5	7.081	68.8	86.4	147	4.2	115	1.34	88	1.6	13.6	98.5	19.9669	20.4516
2021-11-12 11:43:00	F	Cl 15	6	7.041	81.4	85.3	147	4.2	114	1.36	86	1.6	13.4	98.3	21.545	22.068
2021-11-12 11:44:00	F	Cl 15	7	7.005	94.5	70.3	148	4.3	114	1.36	85	1.6	13.5	98.1	23.0225	23.5814
2021-11-12 11:46:00	F	Cl 15	8	6.975	104	73.3	148	4.3	113	1.19	86	1.6	13.3	97.9	23.6458	24.2199
2021-11-12 11:47:00	F	Cl 15	9	6.946	112	63.2	148	4.3	113	1.25	87	1.6	13.4	97.6	23.8199	24.3981
2021-11-12 11:48:00	F	Cl 15	10	6.927	120	63.9	149	4.4	113	1.3	86	1.7	13.5	97.5	24.4288	25.0219
2021-11-12 11:51:00	F	Cl 15	11	6.921	124	26.1	149	4.5	113	1.31	87	1.7	13.5	97	24.8968	25.5012
2021-11-15 12:46:00	G	baseline	1	7.371	50.7	29.3	144	3.7	106	1.22	77	0.9	16.1	54.8	28.6899	29.3864
2021-11-15 13:23:00	G	Ctr	1	7.525	27.2	54.5	142	3.5	109	1.09	70	1.3	15.3	92.6	21.9427	22.4754
2021-11-15 13:25:00	G	Ctr	2	7.48	31.6	59.2	143	3.6	108	1.11	70	1.4	15.3	93.4	22.9831	23.541
2021-11-15 13:26:00	G	Ctr	3	7.393	43	70.2	144	3.6	107	1.15	68	1.4	15.4	94.6	25.597	26.2184
2021-11-15 13:27:00	G	Ctr	4	7.278	64.2	93.2	145	3.7	105	1.21	67	1.4	15.2	96.3	29.3262	30.0382
2021-11-15 13:29:00	G	Ctr	5	7.237	73.2	109	145	3.7	105	1.23	67	1.4	15.4	97.3	30.4251	31.1637
2021-11-15 13:30:00	G	Ctr	6	7.191	85	123	146	3.7	104	1.25	67	1.5	15.4	97.7	31.779	32.5505
2021-11-15 13:31:00	G	Ctr	7	7.15	97.1	140	146	3.8	104	1.27	67	1.5	15.4	98	33.0324	33.8343
2021-11-15 13:33:00	G	Ctr	8	7.109	110	155	147	3.8	103	1.28	66	1.5	15.4	98.2	34.0498	34.8764
2021-11-15 13:34:00	G	Ctr	9	7.075	122	167	147	3.8	103	1.3	65	1.5	15.5	98.3	34.9206	35.7683
2021-11-15 13:37:00	G	Ctr	10	7.037	138	167	148	3.9	102	1.31	64	1.5	15.4	98.1	36.191	37.0696
2021-11-15 13:38:00	G	Cl 15	1	7.316	22.5	148	145	4	124	1.24	71	1.3	15.2	99.3	11.2177	11.49
2021-11-15 13:39:00	G	Cl 15	2	7.281	27	148	146	4.1	123	1.26	70	1.4	15.5	99.1	12.419	12.7204
2021-11-15 13:41:00	G	Cl 15	3	7.217	37	154	146	4.1	122	1.29	70	1.4	15.4	98.8	14.6867	15.0432
2021-11-15 13:42:00	G	Cl 15	4	7.174	44.9	157	147	4.1	121	1.31	70	1.4	15.3	98.9	16.1424	16.5343
2021-11-15 13:43:00	G	Cl 15	5	7.093	63.7	164	148	4.2	120	1.35	69	1.4	15.5	98.6	19.0047	19.466
2021-11-15 13:44:00	G	Cl 15	6	7.036	79.5	168	149	4.2	119	1.37	69	1.5	15.7	98.2	20.8012	21.3062
2021-11-15 13:45:00	G	Cl 15	7	6.99	94.8	173	149	4.2	119	1.39	68	1.5	15.6	98	22.3116	22.8532
2021-11-15 13:46:00	G	Cl 15	8	6.958	106	175	150	4.3	118	1.4	67	1.4	15.2	97.8	23.1754	23.738
2021-11-15 13:48:00	G	Cl 15	9	6.93	117	176	151	4.3	117	1.42	68	1.5	15.6	97.7	23.9832	24.5654
2021-11-15 13:51:00	G	Cl 15	10	6.892	134	163	151	4.3	117	1.42	66	1.5	15.5	97.2	25.1667	25.7776
2021-11-15 13:53:00	G	Cl 7.5	1	7.432	23.7	129	143	3.6	116	1.13	71	1.4	14.9	99.3	15.4337	15.8084
2021-11-15 13:54:00	G	Cl 7.5	2	7.366	31.8	103	144	3.8	115	1.17	70	1.5	14.7	98.3	17.7889	18.2207
2021-11-15 13:55:00	G	Cl 7.5	3	7.294	42.8	116	145	3.8	114	1.21	69	1.5	15	98.5	20.2845	20.777
2021-11-15 13:56:00	G	Cl 7.5	4	7.241	52	128	145	3.8	113	1.24	68	1.5	14.9	98.5	21.8135	22.343
2021-11-15 13:57:00	G	Cl 7.5	5	7.184	65.3	139	146	3.9	112	1.27	69	1.5	15.3	98.5	24.0234	24.6066
2021-11-15 13:58:00	G	Cl 7.5	6	7.145	75	148	147	3.9	111	1.29	69	1.5	15.5	98.5	25.2222	25.8345
2021-11-15 13:59:00	G	Cl 7.5	7	7.1	87.9	158	147	3.9	111	1.31	69	1.6	15.6	98.4	26.6508	27.2978
2021-11-15 14:00:00	G	Cl 7.5	8	7.066	98.8	165	147	3.9	111	1.32	68	1.5	15.5	98.2	27.6999	28.3724
2021-11-15 14:02:00	G	Cl 7.5	9	7.026	113	174	148	3.9	110	1.33	68	1.6	16.1	98.2	28.8935	29.5949
2021-11-15 14:05:00	G	Cl 7.5	10	6.966	137	168	149	4	109	1.35	67	1.6	15.6	97.7	30.51	31.2506
2021-11-15 14:06:00	G	Lac 15	1	7.261	30.9	87.1	144	3.6	106	1.12	70	17	15.2	95.9	13.5731	13.9026
2021-11-15 14:08:00	G	Lac 15	2	7.216	38.2	95.4	145	3.7	105	1.14	69	16	15.2	96.3	15.1281	15.4954
2021-11-15 14:09:00	G	Lac 15	3	7.165	48	107	146	3.7	104	1.17	69	17	15.3	96.7	16.903	17.3133
2021-11-15 14:10:00	G	Lac 15	4	7.154	50.3	111	146	3.8	104	1.17	69	17	15.3	96.8	17.2699	17.6891
2021-11-15 14:12:00	G	Lac 15	5	7.089	65.7	128	147	3.8	104	1.2	69	17	15.3	97.3	19.4217	19.8932
2021-11-15 14:15:00	G	Lac 15	6	7.042	78.1	141	147	3.8	103	1.21	66	15	15.4	97.5	20.7192	21.2222
2021-11-15 14:18:00	G	Lac 15	7	7	90.7	152	148	3.9	103	1.23	65	15	15.5	97.7	21.8438	22.3741
2021-11-15 14:20:00	G	Lac 15	8	6.98	97	165	149	3.9	103	1.24	65	15	15.4	97.8	22.3097	22.8513
2021-11-15 14:21:00	G	Lac 15	9	6.934	114	176	149	4	102	1.25	65	15	15.2	97.8	23.5845	24.157
2021-11-15 14:23:00	G	Lac 15	10	6.893	130	169	150	4	102	1.25	64	15	15.4	97.3	24.4717	25.0658
2021-11-15 14:25:00	G	Lac 7.5	1	7.458	20.8	138	142	3.7	108	1.06	64	9	15.1	99.5	14.3809	14.73
2021-11-15 14:26:00	G	Lac 7.5	2	7.399	26.7	138	143	3.8	108	1.09	64	9.1	15.2	99.5	16.1151	16.5063
2021-11-15 14:27:00	G	Lac 7.5	3	7.325	37	146	143	3.8	106	1.13	63	9.1	15.2	99.2	18.8332	19.2903
2021-11-15 14:28:00	G	Lac 7.5	4	7.26	47.6	153	144	3.8	105	1.17	63	9.1	15.2	99.2	20.8607	21.3671
2021-11-15 14:29:00	G	Lac 7.5	5	7.191	61.6	160	145	3.9	104	1.2	64	9.1	15.3	99	23.0304	23.5895
2021-11-15 14:30:00	G	Lac 7.5	6	7.135	75.3	164	146	3.9	104	1.22	63	9.1	15.4	98.8	24.7466	25.3474
2021-11-15 14:31:00	G	Lac 7.5	7	7.092	87.2	167	147	3.9	103	1.24	62	9	15.3	98.6	25.956	26.5861
2021-11-15 14:33:00	G	Lac 7.5	8	7.053	99.1	169	147	3.9	103	1.26	62	8.9	15.3	98.3	26.9647	27.6193
2021-11-15 14:34:00	G	Lac 7.5	9	7.02	111	169	147	4	102	1.27	62	8.9	15.3	98.2	27.9927	28.6722
2021-11-15 14:37:00	G	Lac 7.5	10	6.974	128	161	148	4	102	1.28	61	8.9	15.3	97.6	29.0356	29.7405
2021-11-15 15:59:00	H	baseline	0	7.374	46.8	16.2	144	3.5	105	1.22	79	0.9	12.6	22.9	26.6666	27.3139
2021-11-15 16:39:00	H	Lac 7.5	1	7.414	23.6	82.8	143	3.3	108	1.1	74	8.8	12.2	97.4	14.7446	15.1026
2021-11-15 16:41:00	H	Lac 7.5	2	7.35	30.5	92.2	144	3.4	107	1.12	72	8.8	12.2	97.5	16.4445	16.8437
2021-11-15 16:42:00	H	Lac 7.5	3	7.275	40.8	104	144	3.4	106	1.16	74	8.9	12.2	97.9	18.5089	18.9583
2021-11-15 16:43:00	H	Lac 7.5	4	7.272	41.3	105	144	3.4	106	1.16	73	8.8	12.2	97.9	18.6068	19.0585
2021-11-15 16:44:00	H	Lac 7.5	5	7.236	46.6	114	145	3.4	106	1.18	72	8.8	12.1	98	19.3245	19.7936
2021-11-15 16:45:00	H	Lac 7.5	6	7.15	63.9	133	146	3.5	105	1.21	71	8.8	12.3	98.3	21.7381	22.2658
2021-11-15 16:46:00	H	Lac 7.5	7	7.091	78.4	144	146	3.5	104	1.23	71	8.9	12.2	98.2	23.2829	23.8481
2021-11-15 16:47:00	H	Lac 7.5	8	7.053	88.1	152	147	3.5	104	1.25	70	8.9	12.3	98.1	23.9716	24.5535
2021-11-15 16:49:00	H	Lac 7.5	9	7.015	100	159	147	3.5	104	1.26	69	8.8	12.2	98	24.93	25.5351
2021-11-15 16:50:00	H	Lac 7.5	10	6.969	116	163	148	3.5	103	1.28	70	8.8	12.3	97.9	26.0123	26.6438
2021-11-15 16:53:00	H	Lac 7.5	11	6.942	126	157	148	3.6	103	1.28	68	8.7	12.3	97.5	26.5517	27.1962
2021-11-15 16:54:00	H	Ctr	1	7.582	20.2	132	140	3.3	109	1.06	73	1.4	11.7	99.9	18.5812	19.0322
2021-11-15 16:55:00	H	Ctr	2	7.498	27.1	84.2	142	3.4	108	1.1	71	1.4	12	98.1	20.5443	21.043
2021-11-15 16:56:00	H	Ctr	3	7.419	35.9	95.7	142	3.4	107	1.13	72	1.4	12.1	98.3	22.689	23.2398
2021-11-15 16:58:00	H	Ctr	4	7.325	49.4	115	143	3.4	106	1.17	70	1.5	12.1	98.6	25.1448	25.7552
2021-11-15 16:59:00	H	Ctr	5	7.261	60.4	128	144	3.4	105	1.2	71	1.5	12.2	98.6	26.5313	27.1754
2021-11-15 17:00:00	H	Ctr	6	7.214	70.9	137	145	3.5	105	1.22	71	1.5	12.2	98.7	27.9491	28.6276
2021-11-15 17:01:00	H	Ctr	7	7.173	80.9	147	145	3.5	104	1.24	70	1.5	12.3	98.8	29.0182	29.7226
2021-11-15 17:02:00	H	Ctr	8	7.128	92	154	146	3.5	104	1.26	70	1.5	12.2	98.7	29.7515	30.4738
2021-11-15 17:03:00	H	Ctr	9	7.09	104	158	146	3.5	104	1.28	69	1.5	12.3	98.4	30.8145	31.5625
2021-11-15 17:05:00	H	Ctr	10	7.062	113	158	147	3.5	104	1.29	69	1.5	12.2	98.2	31.3906	32.1527
2021-11-15 17:08:00	H	Ctr	11	7.036	122	150	147	3.6	103	1.29	67	1.6	12.2	97.9	31.9214	32.6963
2021-11-15 17:10:00	H	Cl 15	1	7.281	22.4	130	144	3.7	123	1.24	73	1.3	12	98.9	10.3031	10.5533
2021-11-15 17:11:00	H	Cl 15	2	7.234	28	121	145	3.8	122	1.27	73	1.4	12.2	98.5	11.5579	11.8385
2021-11-15 17:12:00	H	Cl 15	3	7.184	35.5	130	145	3.8	122	1.29	73	1.4	12.2	98.4	13.0602	13.3772
2021-11-15 17:13:00	H	Cl 15	4	7.132	44	138	146	3.8	121	1.31	72	1.4	12.1	98.2	14.3607	14.7093
2021-11-15 17:14:00	H	Cl 15	5	7.078	55.2	145	147	3.9	121	1.34	72	1.4	12.2	98.2	15.9096	16.2959
2021-11-15 17:15:00	H	Cl 15	6	7.01	71.9	152	147	3.9	120	1.37	71	1.4	12.1	97.9	17.7195	18.1496
2021-11-15 17:16:00	H	Cl 15	7	6.962	85.3	156	148	3.9	119	1.38	71	1.5	12.2	97.7	18.8222	19.2791
2021-11-15 17:18:00	H	Cl 15	8	6.927	96.3	159	148	4	119	1.39	71	1.4	12.2	97.5	19.6041	20.08
2021-11-15 17:19:00	H	Cl 15	9	6.901	105	160	149	4	119	1.4	70	1.4	12.2	97.4	20.1331	20.6219
2021-11-15 17:21:00	H	Cl 15	10	6.88	113	159	149	4	119	1.4	70	1.4	12.2	96.8	20.6443	21.1454
2021-11-15 17:23:00	H	Cl 15	11	6.859	121	154	149	4	118	1.41	69	1.5	12.2	96.4	21.0623	21.5737
2021-11-15 17:25:00	H	Cl 7.5	1	7.424	22	127	142	3.4	116	1.15	73	1.4	12.1	99.3	14.0651	14.4066
2021-11-15 17:26:00	H	Cl 7.5	2	7.346	30.1	133	143	3.5	115	1.19	73	1.4	12.5	98.9	16.0801	16.4704
2021-11-15 17:27:00	H	Cl 7.5	3	7.288	38.2	139	144	3.5	114	1.22	73	1.5	12.1	99	17.856	18.2895
2021-11-15 17:28:00	H	Cl 7.5	4	7.222	48.3	147	145	3.5	113	1.26	72	1.5	12.1	98.9	19.3941	19.8649
2021-11-15 17:29:00	H	Cl 7.5	5	7.149	63.1	155	146	3.5	113	1.29	71	1.5	12.1	98.6	21.4166	21.9365
2021-11-15 17:30:00	H	Cl 7.5	6	7.087	78.5	160	146	3.6	112	1.31	71	1.5	12.1	98.3	23.0989	23.6596
2021-11-15 17:32:00	H	Cl 7.5	7	7.049	88.1	163	147	3.6	112	1.33	71	1.5	12.2	98.2	23.7518	24.3284
2021-11-15 17:33:00	H	Cl 7.5	8	7.004	102	166	147	3.6	112	1.35	71	1.5	11.6	97.9	24.7926	25.3944
2021-11-15 17:34:00	H	Cl 7.5	9	6.965	116	166	148	3.6	111	1.36	70	1.5	12.2	97.7	25.7739	26.3995
2021-11-15 17:37:00	H	Cl 7.5	10	6.941	125	157	148	3.6	111	1.36	69	1.5	12	97.2	26.2804	26.9183
2021-11-15 17:38:00	H	Lac 15	1	7.264	23.2	122	143	3.5	106	1.11	73	17	12.1	98.6	10.2615	10.5106
2021-11-15 17:39:00	H	Lac 15	2	7.199	31.7	126	144	3.6	105	1.14	74	17	12.1	98.3	12.072	12.3651
2021-11-15 17:41:00	H	Lac 15	3	7.141	41	134	144	3.6	105	1.17	74	17	12.1	98.1	13.6617	13.9934
2021-11-15 17:42:00	H	Lac 15	4	7.08	53.5	143	145	3.6	104	1.19	74	17	12	97.9	15.4908	15.8669
2021-11-15 17:44:00	H	Lac 15	5	7.025	67.7	40.7	146	3.7	103	1.21	71	16	12.2	97.9	17.2707	17.69
2021-11-15 17:46:00	H	Lac 15	6	6.967	82.6	37.3	147	3.7	103	1.23	71	16	12.2	97.8	18.4375	18.8851
2021-11-15 17:47:00	H	Lac 15	7	6.927	94.7	38.1	147	3.7	103	1.24	71	16	12.2	97.6	19.2784	19.7464
2021-11-15 17:48:00	H	Lac 15	8	6.895	107	37.8	148	3.7	102	1.25	70	16	12.2	97.3	20.2351	20.7263
2021-11-15 17:50:00	H	Lac 15	9	6.867	117	38.3	148	3.7	102	1.25	71	16	11.8	96.9	20.7447	21.2483
2021-11-15 17:53:00	H	Lac 15	10	6.846	125	63.6	148	3.8	102	1.26	69	16	11.8	96.6	21.117	21.6296
2021-11-18 09:00:00	J	baseline	0	7.395	45.9	17.1	141	4.4	105	1.28	89	1.5	14.7	29.2	27.4495	28.1158
2021-11-18 09:51:00	J	Lac 15	1	7.309	19.7	143	141	4	107	1.16	82	17	14	99.3	9.66468	9.8993
2021-11-18 09:52:00	J	Lac 15	2	7.264	24.4	140	142	4.1	106	1.18	81	16	13.9	99	10.7922	11.0542
2021-11-18 09:54:00	J	Lac 15	3	7.211	31.2	145	143	4.1	105	1.2	81	16	13.8	98.8	12.2145	12.511
2021-11-18 09:55:00	J	Lac 15	4	7.157	40.9	151	144	4.2	104	1.23	79	16	13.8	98.6	14.1398	14.4831
2021-11-18 09:57:00	J	Lac 15	5	7.098	52.7	156	145	4.2	104	1.22	77	16	14	98.5	15.9049	16.291
2021-11-18 09:58:00	J	Lac 15	6	7.06	61.6	160	145	4.2	103	1.26	78	16	13.9	98.5	17.0334	17.4469
2021-11-18 09:59:00	J	Lac 15	7	7.011	74.6	164	146	4.2	103	1.28	78	16	13.8	98.3	18.4272	18.8746
2021-11-18 10:00:00	J	Lac 15	8	6.96	89.5	166	146	4.3	102	1.29	79	16	13.4	97.9	19.6582	20.1355
2021-11-18 10:01:00	J	Lac 15	9	6.929	102	164	147	4.3	102	1.29	78	16	14.1	97.6	20.8604	21.3668
2021-11-18 10:03:00	J	Lac 15	10	6.899	113	161	147	4.3	102	1.3	77	16	14	97.2	21.5675	22.0911
2021-11-18 10:06:00	J	Lac 15	11	6.877	122	152	148	4.4	101	1.3	78	16	14	96.6	22.1351	22.6724
2021-11-18 10:07:00	J	Lac 7.5	1	7.458	18.9	128	140	4.1	108	1.12	80	9.2	13.8	99.5	13.0672	13.3844
2021-11-18 10:09:00	J	Lac 7.5	2	7.392	25.6	124	141	4.1	108	1.15	79	9.2	13.8	99.2	15.2041	15.5732
2021-11-18 10:10:00	J	Lac 7.5	3	7.316	35	132	142	4.2	106	1.19	78	9.2	14	99	17.4498	17.8734
2021-11-18 10:11:00	J	Lac 7.5	4	7.235	48.7	140	143	4.2	105	1.23	78	9.2	14	99	20.1489	20.638
2021-11-18 10:12:00	J	Lac 7.5	5	7.175	60.4	146	144	4.3	104	1.26	78	9.2	14	98.8	21.765	22.2933
2021-11-18 10:13:00	J	Lac 7.5	6	7.128	71	149	144	4.3	104	1.28	77	9	13.9	98.6	22.9604	23.5178
2021-11-18 10:14:00	J	Lac 7.5	7	7.074	86.2	153	145	4.3	103	1.3	77	9.1	13.9	98.4	24.6166	25.2142
2021-11-18 10:15:00	J	Lac 7.5	8	7.036	97.4	153	146	4.3	103	1.31	77	9.1	14.1	98.2	25.4848	26.1034
2021-11-18 10:17:00	J	Lac 7.5	9	6.995	112	153	146	4.4	102	1.32	76	9	13.9	97.7	26.6649	27.3122
2021-11-18 10:20:00	J	Lac 7.5	10	6.973	121	146	147	4.5	102	1.33	74	9	13.8	97.3	27.3846	28.0494
2021-11-18 10:22:00	J	Ctr	1	7.581	19.3	142	140	4.1	110	1.11	80	2.1	13.7	100.1	17.7125	18.1424
2021-11-18 10:23:00	J	Ctr	2	7.505	25.5	138	141	4.2	109	1.15	80	2.2	13.8	99.8	19.6454	20.1223
2021-11-18 10:24:00	J	Ctr	3	7.422	35.1	142	142	4.3	108	1.19	80	2.2	13.7	99.5	22.3372	22.8794
2021-11-18 10:25:00	J	Ctr	4	7.347	45.7	148	143	4.3	106	1.24	79	2.2	13.7	99.5	24.4702	25.0642
2021-11-18 10:26:00	J	Ctr	5	7.268	60.8	153	143	4.3	105	1.27	78	2.2	13.8	99.3	27.1409	27.7998
2021-11-18 10:27:00	J	Ctr	6	7.2	75.9	155	144	4.3	104	1.31	78	2.2	13.8	98.9	28.971	29.6743
2021-11-18 10:28:00	J	Ctr	7	7.149	89.2	156	145	4.4	104	1.33	78	2.3	13.9	98.7	30.2751	31.0101
2021-11-18 10:29:00	J	Ctr	8	7.113	99.5	158	145	4.4	104	1.35	77	2.3	13.9	98.5	31.0845	31.8391
2021-11-18 10:31:00	J	Ctr	9	7.077	112	156	146	4.4	103	1.36	76	2.3	13.9	98.4	32.2062	32.988
2021-11-18 10:34:00	J	Ctr	10	7.046	123	150	146	4.5	103	1.37	76	2.4	13.9	97.7	32.9326	33.7321
2021-11-18 10:35:00	J	Cl 15	1	7.289	21.6	113	143	4.2	123	1.31	82	1.9	13.7	98.1	10.1199	10.3655
2021-11-18 10:36:00	J	Cl 15	2	7.219	30.5	115	144	4.3	122	1.34	81	1.9	13.8	97.9	12.1625	12.4577
2021-11-18 10:38:00	J	Cl 15	3	7.15	42.4	98.8	145	4.4	121	1.38	83	2.1	13.8	97.8	14.4241	14.7742
2021-11-18 10:40:00	J	Cl 15	4	7.102	52.6	97.3	145	4.4	120	1.34	80	2.1	13.7	97.8	16.0216	16.4106
2021-11-18 10:45:00	J	Cl 15	5	7.048	64.5	147	146	4.5	119	1.43	78	2.1	14	98	17.3493	17.7704
2021-11-18 10:46:00	J	Cl 15	6	7.018	73.7	151	147	4.5	119	1.43	79	2.1	13.8	98	18.5007	18.9499
2021-11-18 10:47:00	J	Cl 15	7	6.97	87.5	85.3	147	4.5	118	1.45	80	2.2	13.8	97.7	19.6666	20.144
2021-11-18 10:49:00	J	Cl 15	8	6.93	102	21.4	148	4.6	118	1.47	77	2.1	13.8	97.4	20.9084	21.416
2021-11-18 10:51:00	J	Cl 15	9	6.898	115	31.9	148	4.6	117	1.44	76	2.2	13.7	97.3	21.8987	22.4304
2021-11-18 10:58:00	J	Cl 15	10	6.866	124	147	149	4.8	117	1.49	73	2.4	13.9	96.5	21.9353	22.4678
2021-11-18 11:03:00	J	Cl 7.5	1	7.454	18	124	141	4.2	117	1.21	73	2.7	14.1	99.4	12.3309	12.6302
2021-11-18 11:04:00	J	Cl 7.5	2	7.32	32.9	154	143	4.4	115	1.28	72	2.6	14	99.6	16.5545	16.9564
2021-11-18 11:05:00	J	Cl 7.5	3	7.26	42.4	161	143	4.4	114	1.3	73	2.6	14	99.4	18.5818	19.0329
2021-11-18 11:06:00	J	Cl 7.5	4	7.21	51.1	165	144	4.4	113	1.33	73	2.6	14	99.3	19.9592	20.4437
2021-11-18 11:08:00	J	Cl 7.5	5	7.159	62.3	170	144	4.4	112	1.35	72	2.6	14.1	99.1	21.6376	22.1629
2021-11-18 11:09:00	J	Cl 7.5	6	7.086	80.5	175	145	4.5	111	1.38	72	2.6	14.2	98.9	23.6329	24.2066
2021-11-18 11:10:00	J	Cl 7.5	7	7.041	93.5	176	146	4.5	111	1.4	71	2.6	14.1	98.3	24.7476	25.3484
2021-11-18 11:11:00	J	Cl 7.5	8	7.008	105	175	146	4.5	110	1.41	70	2.5	14	98.2	25.7579	26.3832
2021-11-18 11:12:00	J	Cl 7.5	9	6.975	117	172	147	4.5	110	1.42	71	2.6	14.2	97.9	26.6016	27.2473
2021-11-18 11:15:00	J	Cl 7.5	10	6.947	127	156	147	4.6	110	1.43	70	2.6	14.2	97.3	27.0723	27.7295
2021-11-18 13:43:00	K	baseline	0	7.399	41.4	23.6	139	3.6	106	1.2	81	0.8	13.7	44	24.9874	25.594
2021-11-18 14:24:00	K	Cl 15	1	7.28	21.6	129	141	3.7	122	1.24	77	1.1	12.9	98.8	9.91232	10.1529
2021-11-18 14:27:00	K	Cl 15	2	7.213	29.6	139	142	3.8	121	1.27	76	1.2	12.7	98.6	11.6416	11.9242
2021-11-18 14:28:00	K	Cl 15	3	7.161	39	146	143	3.9	121	1.28	76	1.2	12.9	98.6	13.6077	13.9381
2021-11-18 14:29:00	K	Cl 15	4	7.084	53.6	155	143	3.9	120	1.31	76	1.2	12.9	98.3	15.6634	16.0436
2021-11-18 14:30:00	K	Cl 15	5	7.046	62.7	158	144	4	119	1.32	76	1.2	13	98.2	16.7876	17.1951
2021-11-18 14:32:00	K	Cl 15	6	6.991	76.8	162	145	4	119	1.34	75	1.2	13.1	98	18.1168	18.5567
2021-11-18 14:33:00	K	Cl 15	7	6.952	88.5	165	145	4.1	118	1.35	75	1.2	13.1	97.8	19.0838	19.5471
2021-11-18 14:34:00	K	Cl 15	8	6.953	88.5	163	145	4.1	118	1.35	74	1.2	13	97.7	19.1278	19.5921
2021-11-18 14:36:00	K	Cl 15	9	6.905	105	165	146	4.1	118	1.36	74	1.2	13	97.4	20.3194	20.8127
2021-11-18 14:37:00	K	Cl 15	10	6.878	115	162	146	4.2	117	1.36	74	1.2	13	97.1	20.9131	21.4208
2021-11-18 14:41:00	K	Cl 15	11	6.855	124	152	147	4.3	117	1.37	73	1.3	13.2	96.3	21.3867	21.9058
2021-11-18 14:42:00	K	Cl 7.5	1	7.434	18.8	145	140	3.5	117	1.15	76	1.2	12.6	99.6	12.2993	12.5978
2021-11-18 14:44:00	K	Cl 7.5	2	7.355	26.8	138	141	3.5	116	1.18	75	1.3	12.7	99.3	14.6169	14.9718
2021-11-18 14:45:00	K	Cl 7.5	3	7.27	38.3	145	142	3.6	114	1.22	75	1.3	12.7	99.1	17.1759	17.5929
2021-11-18 14:46:00	K	Cl 7.5	4	7.206	49.4	148	142	3.6	114	1.25	75	1.3	12.8	98.8	19.1183	19.5824
2021-11-18 14:47:00	K	Cl 7.5	5	7.143	62.3	152	143	3.6	113	1.27	75	1.4	12.8	98.6	20.855	21.3612
2021-11-18 14:48:00	K	Cl 7.5	6	7.076	78.9	155	144	3.7	112	1.3	73	1.3	12.9	98.4	22.6359	23.1854
2021-11-18 14:49:00	K	Cl 7.5	7	7.019	95.8	158	144	3.7	111	1.31	73	1.3	12.8	98	24.1039	24.689
2021-11-18 14:50:00	K	Cl 7.5	8	6.99	105	156	145	3.7	111	1.32	73	1.3	12.8	97.8	24.7122	25.3121
2021-11-18 14:52:00	K	Cl 7.5	9	6.958	116	155	145	3.8	111	1.33	72	1.4	12.9	97.5	25.3618	25.9774
2021-11-18 14:55:00	K	Cl 7.5	10	6.941	123	147	145	3.9	111	1.33	72	1.4	12.9	97	25.8599	26.4877
2021-11-18 14:57:00	K	Lac 15	1	7.27	20.5	138	140	3.5	106	1.12	76	14.8	12.7	99	9.19338	9.41656
2021-11-18 14:59:00	K	Lac 15	2	7.198	29.7	140	141	3.6	106	1.14	75	14.6	12.7	98.7	11.2844	11.5583
2021-11-18 15:00:00	K	Lac 15	3	7.131	41.3	146	142	3.6	105	1.17	76	14.7	12.8	98.4	13.4484	13.7749
2021-11-18 15:01:00	K	Lac 15	4	7.075	52.6	151	143	3.6	104	1.18	76	14.7	12.8	98.2	15.0559	15.4214
2021-11-18 15:02:00	K	Lac 15	5	7.003	70.3	156	143	3.7	103	1.2	75	14.6	12.9	97.9	17.0481	17.462
2021-11-18 15:03:00	K	Lac 15	6	6.963	82.1	158	144	3.7	103	1.21	75	14.5	12.9	97.6	18.1579	18.5987
2021-11-18 15:04:00	K	Lac 15	7	6.922	94.9	161	144	3.7	102	1.22	74	14.3	12.9	97.5	19.098	19.5616
2021-11-18 15:05:00	K	Lac 15	8	6.886	108	161	145	3.7	102	1.23	73	14.3	12.9	97.1	20.0053	20.491
2021-11-18 15:07:00	K	Lac 15	9	6.861	118	159	145	3.8	102	1.23	73	14.1	12.8	96.8	20.635	21.1359
2021-11-18 15:10:00	K	Lac 15	10	6.846	124	149	146	3.9	102	1.24	72	14	12.8	96.1	20.948	21.4566
2021-11-18 15:11:00	K	Lac 7.5	1	7.435	19.1	152	138	3.5	108	1.08	75	7.9	12.7	99.8	12.5243	12.8284
2021-11-18 15:13:00	K	Lac 7.5	2	7.356	27.1	150	139	3.5	107	1.11	75	8	12.7	99.4	14.8146	15.1743
2021-11-18 15:14:00	K	Lac 7.5	3	7.275	38	153	140	3.6	106	1.15	74	7.9	12.8	99.3	17.2387	17.6572
2021-11-18 15:15:00	K	Lac 7.5	4	7.198	51.9	156	141	3.6	105	1.18	74	8	12.7	99.1	19.7192	20.1979
2021-11-18 15:16:00	K	Lac 7.5	5	7.135	65.2	159	142	3.6	104	1.21	73	7.9	12.8	98.7	21.4274	21.9475
2021-11-18 15:17:00	K	Lac 7.5	6	7.07	82.1	161	143	3.7	103	1.23	74	7.9	12.8	98.4	23.2308	23.7948
2021-11-18 15:18:00	K	Lac 7.5	7	7.023	95.8	161	143	3.7	103	1.24	73	7.8	12.9	98.1	24.3269	24.9175
2021-11-18 15:19:00	K	Lac 7.5	8	6.976	112	161	144	3.7	103	1.25	73	7.8	13	97.8	25.5235	26.1431
2021-11-18 15:21:00	K	Lac 7.5	9	6.954	120	157	144	3.7	102	1.26	72	7.7	12.8	97.5	25.9958	26.6268
2021-11-18 15:24:00	K	Lac 7.5	10	6.942	124	148	144	3.8	102	1.26	71	7.8	12.8	97	26.1302	26.7646
2021-11-18 15:25:00	K	Ctr	1	7.555	20	134	137	3.5	109	1.06	75	1.3	12.7	99.7	17.2883	17.708
2021-11-18 15:27:00	K	Ctr	2	7.475	27.4	136	138	3.5	108	1.1	74	1.3	12.8	99.7	19.7003	20.1785
2021-11-18 15:28:00	K	Ctr	3	7.367	41.4	144	139	3.6	107	1.15	74	1.3	12.9	99.5	23.2125	23.776
2021-11-18 15:29:00	K	Ctr	4	7.297	52.5	149	140	3.6	106	1.18	75	1.4	12.9	99.3	25.0542	25.6624
2021-11-18 15:30:00	K	Ctr	5	7.236	64.8	153	141	3.6	105	1.21	74	1.4	12.7	99.1	26.8718	27.5241
2021-11-18 15:31:00	K	Ctr	6	7.167	81	158	142	3.7	104	1.23	74	1.4	12.8	98.9	28.6554	29.351
2021-11-18 15:32:00	K	Ctr	7	7.113	94.8	161	142	3.7	104	1.26	73	1.4	13	98.5	29.6162	30.3352
2021-11-18 15:33:00	K	Ctr	8	7.07	108	161	143	3.7	103	1.27	73	1.4	12.9	98.4	30.5594	31.3013
2021-11-18 15:35:00	K	Ctr	9	7.035	121	159	143	3.8	103	1.28	71	1.4	12.8	98	31.5869	32.3537
2021-11-18 15:38:00	K	Ctr	10	7.022	125	148	144	3.9	103	1.28	71	1.5	12.7	97.6	31.6688	32.4376

## Sheet: Krbec-CTR
Krbec et al CTR															FA - Fogh-Andersen
Subject	Exp	Measurement #	pH	PCO2	H+	Na	K	Cl	ICa	Lac	Hb	Mod-bic	Krbec-bic	SIDa	Alb-Figge	Alb FA	Pi-	SIDe Figge	SIDe FA	SIG Figge	SIG FA
				mmHg	nM	mM	mM	mM	mM	mM	g/dL	mM	mM	mEq/L	mEq/L	mEq/L	mEq/L	mEq/L	mEq/L	mEq/L	mEq/L
A	Ctr	1	7.093	118	80.7235	147	4.1	99	1.28	1.4	14.2	35.2049	36.0596	54.96	12.0719	16.2516	1.94669	49.2236	53.4032	5.73643	1.55677
A	Ctr	2	7.127	106	74.6449	147	4.1	100	1.27	1.4	14.2	34.2001	35.0303	53.94	12.281	16.3417	1.95856	48.4397	52.5003	5.50029	1.43967
A	Ctr	3	7.156	97	69.8232	146	4.2	100	1.26	1.5	14.4	33.4575	34.2697	52.92	12.4594	16.4185	1.96869	47.8856	51.8447	5.03443	1.07535
A	Ctr	4	7.194	86.4	63.9735	146	4.2	101	1.25	1.5	14.4	32.5263	33.3159	51.9	12.6931	16.5191	1.98196	47.2014	51.0274	4.6986	0.872559
A	Ctr	5	7.235	76.1	58.2103	146	4.2	102	1.23	1.6	14.4	31.4852	32.2495	50.76	12.9453	16.6277	1.99627	46.4267	50.1092	4.3333	0.650804
A	Ctr	6	7.276	66.8	52.9663	146	4.2	103	1.21	1.6	14.6	30.3737	31.1111	49.72	13.1974	16.7364	2.01059	45.5817	49.1207	4.1383	0.599344
A	Ctr	7	7.329	56.1	46.8813	145	4.2	103	1.18	1.7	14.2	28.8194	29.519	48.56	13.5233	16.8767	2.0291	44.3718	47.7252	4.1882	0.834804
A	Ctr	8	7.406	43	39.2645	145	4.2	105	1.14	1.7	14.4	26.3748	27.0151	46.48	13.9969	17.0807	2.05598	42.4277	45.5115	4.05227	0.968469
A	Ctr	9	7.468	34.3	34.0408	144	4.2	106	1.11	1.8	14.2	24.267	24.8561	44.32	14.3782	17.2449	2.07763	40.7228	43.5895	3.5972	0.730463
A	Ctr	10	7.529	27.3	29.5801	144	4.3	108	1.08	1.9	14.2	22.2272	22.7667	42.26	14.7533	17.4065	2.09893	39.0794	41.7326	3.18055	0.527388
A	Ctr	11	7.587	21.5	25.8821	143	4.3	109	1.05	2	14	20.006	20.4916	40.1	15.11	17.5602	2.11918	37.2352	39.6853	2.86478	0.414683
B	Ctr	1	7.077	126	83.7529	146	3.9	101	1.29	1	16	36.232	37.1115	52.18	11.9735	16.2092	1.94111	50.1466	54.3823	2.03337	-2.2023
B	Ctr	2	7.107	114	78.1628	146	3.9	101	1.27	1	16.1	35.1258	35.9785	52.14	12.158	16.2887	1.95158	49.2354	53.3661	2.90456	-1.22608
B	Ctr	3	7.146	101	71.4496	146	3.9	101	1.26	1.1	16.1	34.0442	34.8706	52.02	12.3979	16.392	1.9652	48.4073	52.4014	3.61273	-0.381371
B	Ctr	4	7.183	89.5	65.6145	145	4	102	1.24	1.1	16.2	32.8507	33.6482	50.08	12.6254	16.49	1.97812	47.4543	51.3188	2.62574	-1.23881
B	Ctr	5	7.219	78.9	60.3949	145	4	103	1.23	1.1	16.1	31.4629	32.2267	49.06	12.8468	16.5854	1.99069	46.3004	50.0389	2.75958	-0.978931
B	Ctr	6	7.258	70.1	55.2077	145	4	104	1.21	1.2	16.1	30.5801	31.3225	47.92	13.0867	16.6887	2.00431	45.6711	49.2731	2.24886	-1.35312
B	Ctr	7	7.316	57.8	48.3059	144	4	104	1.18	1.2	16.1	28.817	29.5166	46.86	13.4434	16.8423	2.02456	44.285	47.6839	2.57501	-0.823898
B	Ctr	8	7.371	47.4	42.5598	144	4	106	1.15	1.3	16.1	26.8225	27.4737	44.7	13.7817	16.988	2.04376	42.6479	45.8543	2.05206	-1.15429
B	Ctr	9	7.433	37.9	36.8978	143	4.1	107	1.12	1.3	16	24.7378	25.3383	42.74	14.1629	17.1522	2.06541	40.9661	43.9554	1.77386	-1.21541
B	Ctr	10	7.49	30.1	32.3594	143	4.1	109	1.09	1.4	16.1	22.4021	22.9459	40.58	14.5135	17.3032	2.08531	39.0009	41.7906	1.57913	-1.21058
B	Ctr	11	7.555	23	27.8612	142	4.2	110	1.06	1.5	16	19.8815	20.3641	38.52	14.9132	17.4754	2.10801	36.9028	39.4649	1.61724	-0.944902
C	Ctr	1	6.996	135	100.925	145	3.9	102	1.3	1.1	11.6	32.2148	32.9968	50.1	11.4754	15.9947	1.91282	45.603	50.1223	4.49699	-0.0222729
C	Ctr	2	7.027	123	93.9723	145	4	103	1.3	1.1	11.7	31.5229	32.2882	49.2	11.6661	16.0768	1.92365	45.1126	49.5234	4.08738	-0.323357
C	Ctr	3	7.061	111	86.896	145	4	103	1.28	1.1	11.6	30.7641	31.5109	49.16	11.8752	16.1668	1.93552	44.5748	48.8665	4.58522	0.293523
C	Ctr	4	7.1	98	79.4328	145	4	103	1.27	1.2	11.8	29.7131	30.4344	49.04	12.115	16.2702	1.94914	43.7772	47.9324	5.26279	1.10764
C	Ctr	5	7.129	89.8	74.3019	145	4	104	1.26	1.2	11.8	29.107	29.8136	48.02	12.2933	16.347	1.95926	43.3596	47.4133	4.66037	0.606748
C	Ctr	6	7.168	80	67.9204	144	4	104	1.24	1.2	12	28.3669	29.0555	46.98	12.5332	16.4503	1.97288	42.873	46.79	4.10705	0.189976
C	Ctr	7	7.224	66.5	59.7035	144	4.1	105	1.21	1.3	11.9	26.8252	27.4764	45.92	12.8776	16.5986	1.99243	41.6952	45.4163	4.22476	0.503749
C	Ctr	8	7.286	54.7	51.7607	143	4	105	1.17	1.3	11.9	25.4512	26.0691	44.74	13.2589	16.7628	2.01408	40.7242	44.2282	4.01579	0.511848
C	Ctr	9	7.346	44.3	45.0817	143	4.1	106	1.14	1.3	11.7	23.666	24.2405	43.78	13.6279	16.9218	2.03503	39.3289	42.6228	4.45105	1.15718
C	Ctr	10	7.427	33.2	37.4111	142	4.1	109	1.1	1.4	11.7	21.3727	21.8915	39.6	14.126	17.1363	2.06332	37.5621	40.5724	2.03793	-0.972353
C	Ctr	11	7.522	22.9	30.0608	142	4.1	110	1.04	1.5	11.9	18.3467	18.792	38.38	14.7103	17.388	2.09649	35.1534	37.8311	3.22656	0.548883
D	Ctr	1	7.09	123	81.2831	149	4.1	101	1.31	1.2	14.6	36.444	37.3288	55.22	12.0535	16.2437	1.94565	50.4432	54.6333	4.77681	0.586651
D	Ctr	2	7.126	110	74.817	149	4.2	101	1.29	1.2	14.5	35.409	36.2686	55.28	12.2749	16.339	1.95822	49.6422	53.7063	5.63785	1.57373
D	Ctr	3	7.162	98.6	68.8652	148	4.2	102	1.28	1.3	14.6	34.4825	35.3196	53.16	12.4963	16.4344	1.97079	48.9496	52.8876	4.21045	0.272366
D	Ctr	4	7.212	84.5	61.3762	148	4.2	103	1.26	1.3	14.6	33.1572	33.9621	52.12	12.8038	16.5668	1.98824	47.9493	51.7123	4.17073	0.40771
D	Ctr	5	7.257	72.8	55.335	148	4.2	103	1.23	1.3	14.5	31.6849	32.4541	52.06	13.0805	16.686	2.00396	46.7694	50.3749	5.29056	1.68509
D	Ctr	6	7.319	59.5	47.9733	147	4.2	105	1.21	1.6	14.6	29.8702	30.5953	48.72	13.4618	16.8503	2.02561	45.3577	48.7461	3.36233	-0.0260766
D	Ctr	7	7.393	46.3	40.4576	146	4.3	106	1.16	1.6	14.5	27.5615	28.2306	46.72	13.9169	17.0463	2.05144	43.5299	46.6592	3.19013	0.0608137
D	Ctr	8	7.455	37.5	35.0752	146	4.3	107	1.12	1.6	14.3	25.7485	26.3736	45.64	14.2983	17.2105	2.07309	42.1199	45.0321	3.52011	0.607863
D	Ctr	9	7.518	29.6	30.3389	145	4.3	109	1.09	1.7	14.5	23.497	24.0675	42.48	14.6857	17.3774	2.09509	40.2778	42.9695	2.20217	-0.489508
D	Ctr	10	7.597	21.8	25.293	145	4.3	111	1.05	1.9	14.4	20.7576	21.2615	40.2	15.1715	17.5866	2.12267	38.0519	40.467	2.14814	-0.266952
E	Ctr	1	7.033	133	92.683	145	3.9	100	1.32	1.7	14	34.5599	35.3989	51.54	11.703	16.0927	1.92574	48.1886	52.5784	3.35136	-1.03837
E	Ctr	2	7.065	120	86.0994	145	4	100	1.32	1.7	14.1	33.5662	34.3811	51.64	11.8998	16.1774	1.93692	47.4029	51.6806	4.2371	-0.0405941
E	Ctr	3	7.095	109	80.3526	145	4	101	1.31	1.7	14.1	32.6699	33.463	50.62	12.0842	16.2569	1.94739	46.7016	50.8742	3.91845	-0.254206
E	Ctr	4	7.137	95.9	72.9458	145	4	101	1.3	1.7	14.2	31.6621	32.4307	50.6	12.3425	16.3682	1.96206	45.9667	49.9923	4.63327	0.607662
E	Ctr	5	7.185	81.8	65.3131	144	4	102	1.27	1.8	14.3	30.163	30.8952	48.44	12.6377	16.4953	1.97882	44.7796	48.6371	3.66042	-0.197135
E	Ctr	6	7.246	66.9	56.7545	144	4	103	1.24	1.8	14.2	28.3888	29.078	47.38	13.0129	16.6569	2.00012	43.4018	47.0458	3.97815	0.334165
E	Ctr	7	7.317	52.1	48.1948	143	4	104	1.2	1.9	13.9	26.0351	26.6671	45.2	13.4495	16.845	2.02491	41.5096	44.905	3.69045	0.295043
E	Ctr	8	7.389	40.3	40.8319	143	4	106	1.16	1.9	14	23.7699	24.3469	43.12	13.8923	17.0357	2.05005	39.7122	42.8556	3.40775	0.264427
E	Ctr	9	7.45	31.8	35.4813	142	4.1	107	1.14	2	14	21.5848	22.1088	41.08	14.2675	17.1973	2.07135	37.9237	40.8534	3.15633	0.226572
E	Ctr	10	7.526	23.1	29.7852	142	4.1	109	1.09	2.2	14.1	18.6781	19.1316	38.78	14.7349	17.3986	2.09788	35.5109	38.1746	3.26909	0.605416
F	Ctr	1	7.517	22.4	30.4089	140	3.8	108	1.05	1.4	13.8	17.7406	18.1713	38.2	14.6796	17.3747	2.09474	34.5149	37.2101	3.68506	0.989882
F	Ctr	2	7.457	29.4	34.914	141	3.8	106	1.08	1.5	13.9	20.28	20.7724	41.16	14.3105	17.2158	2.07379	36.6644	39.5696	4.49562	1.59037
F	Ctr	3	7.389	40.1	40.8319	142	3.9	104	1.12	1.5	13.7	23.6519	24.2261	44.34	13.8923	17.0357	2.05005	39.5943	42.7376	4.74572	1.60239
F	Ctr	4	7.307	55.9	49.3174	143	3.9	102	1.17	1.5	13.9	27.2982	27.9608	47.44	13.3881	16.8185	2.02142	42.7076	46.138	4.73238	1.30197
F	Ctr	5	7.232	74.1	58.6138	144	3.9	101	1.21	1.5	13.9	30.4467	31.1858	49.52	12.9268	16.6198	1.99523	45.3687	49.0617	4.15131	0.458313
F	Ctr	6	7.179	88.9	66.2217	144	4	99	1.24	1.6	13.9	32.3313	33.1162	51.58	12.6009	16.4794	1.97672	46.9089	50.7874	4.67113	0.792566
F	Ctr	7	7.145	99.3	71.6143	145	4	100	1.27	1.7	14	33.3942	34.2048	51.54	12.3917	16.3893	1.96485	47.7508	51.7484	3.78923	-0.208371
F	Ctr	8	7.107	111	78.1628	146	4.1	99	1.28	1.6	14	34.2014	35.0317	53.76	12.158	16.2887	1.95158	48.3111	52.4417	5.44893	1.31829
F	Ctr	9	7.076	123	83.946	146	4.1	98	1.28	1.7	13.9	35.288	36.1446	54.66	11.9674	16.2066	1.94076	49.1961	53.4353	5.46388	1.22471
F	Ctr	10	7.063	134	86.4968	146	4.1	98	1.3	1.7	13.9	37.3101	38.2158	54.7	11.8874	16.1721	1.93622	51.1338	55.4184	3.56625	-0.718444
G	Ctr	1	7.525	27.2	29.8538	142	3.5	109	1.09	1.3	15.3	21.9427	22.4754	39.08	14.7288	17.3959	2.09753	38.769	41.4362	0.311002	-2.35617
G	Ctr	2	7.48	31.6	33.1131	143	3.6	108	1.11	1.4	15.3	22.9831	23.541	41.12	14.452	17.2767	2.08182	39.5169	42.3416	1.60308	-1.22164
G	Ctr	3	7.393	43	40.4576	144	3.6	107	1.15	1.4	15.4	25.597	26.2184	43.2	13.9169	17.0463	2.05144	41.5654	44.6948	1.63456	-1.49476
G	Ctr	4	7.278	64.2	52.723	145	3.7	105	1.21	1.4	15.2	29.3262	30.0382	46.42	13.2097	16.7416	2.01129	44.5472	48.0792	1.87277	-1.65918
G	Ctr	5	7.237	73.2	57.9429	145	3.7	105	1.23	1.4	15.4	30.4251	31.1637	46.46	12.9576	16.633	1.99697	45.3797	49.0552	1.08034	-2.59515
G	Ctr	6	7.191	85	64.4169	146	3.7	104	1.25	1.5	15.4	31.779	32.5505	48.4	12.6746	16.5112	1.98091	46.4346	50.2711	1.96543	-1.87112
G	Ctr	7	7.15	97.1	70.7946	146	3.8	104	1.27	1.5	15.4	33.0324	33.8343	48.54	12.4225	16.4026	1.9666	47.4215	51.4016	1.11846	-2.86163
G	Ctr	8	7.109	110	77.8037	147	3.8	103	1.28	1.5	15.4	34.0498	34.8764	50.56	12.1703	16.294	1.95228	48.1724	52.296	2.38761	-1.73603
G	Ctr	9	7.075	122	84.1395	147	3.8	103	1.3	1.5	15.5	34.9206	35.7683	50.6	11.9613	16.2039	1.94041	48.8222	53.0649	1.77778	-2.4649
G	Ctr	10	7.037	138	91.8333	148	3.9	102	1.31	1.5	15.4	36.191	37.0696	52.72	11.7275	16.1033	1.92714	49.8457	54.2214	2.87432	-1.5014
H	Ctr	1	7.582	20.2	26.1818	140	3.3	109	1.06	1.4	11.7	18.5812	19.0322	36.72	15.0793	17.5469	2.11744	35.7779	38.2455	0.942104	-1.5255
H	Ctr	2	7.498	27.1	31.7687	142	3.4	108	1.1	1.4	12	20.5443	21.043	39.9	14.5627	17.3244	2.08811	37.1951	39.9568	2.70492	-0.0567783
H	Ctr	3	7.419	35.9	38.1066	142	3.4	107	1.13	1.4	12.1	22.689	23.2398	40.96	14.0768	17.1151	2.06052	38.8264	41.8647	2.1336	-0.90469
H	Ctr	4	7.325	49.4	47.3151	143	3.4	106	1.17	1.5	12.1	25.1448	25.7552	42.94	13.4987	16.8661	2.0277	40.6713	44.0387	2.26874	-1.09866
H	Ctr	5	7.261	60.4	54.8277	144	3.4	105	1.2	1.5	12.2	26.5313	27.1754	45	13.1051	16.6966	2.00535	41.6418	45.2333	3.35821	-0.233262
H	Ctr	6	7.214	70.9	61.0942	145	3.5	105	1.22	1.5	12.2	27.9491	28.6276	46.14	12.8161	16.5721	1.98894	42.7541	46.5102	3.38587	-0.370154
H	Ctr	7	7.173	80.9	67.1429	145	3.5	104	1.24	1.5	12.3	29.0182	29.7226	47.18	12.564	16.4635	1.97463	43.5567	47.4563	3.62326	-0.27631
H	Ctr	8	7.128	92	74.4732	146	3.5	104	1.26	1.5	12.2	29.7515	30.4738	48.22	12.2872	16.3443	1.95891	43.9976	48.0548	4.22236	0.165241
H	Ctr	9	7.09	104	81.2831	146	3.5	104	1.28	1.5	12.3	30.8145	31.5625	48.26	12.0535	16.2437	1.94565	44.8136	49.0038	3.44638	-0.743781
H	Ctr	10	7.062	113	86.6962	147	3.5	104	1.29	1.5	12.2	31.3906	32.1527	49.28	11.8813	16.1695	1.93587	45.2078	49.496	4.07221	-0.21598
H	Ctr	11	7.036	122	92.045	147	3.6	103	1.29	1.6	12.2	31.9214	32.6963	50.28	11.7214	16.1006	1.92679	45.5695	49.9488	4.71046	0.331237
J	Ctr	1	7.581	19.3	26.2422	140	4.1	110	1.11	2.1	13.7	17.7125	18.1424	35.92	15.0732	17.5443	2.11709	34.9027	37.3738	1.01731	-1.4538
J	Ctr	2	7.505	25.5	31.2608	141	4.2	109	1.15	2.2	13.8	19.6454	20.1223	38	14.6058	17.3429	2.09055	36.3417	39.0789	1.65827	-1.07893
J	Ctr	3	7.422	35.1	37.8443	142	4.3	108	1.19	2.2	13.7	22.3372	22.8794	40.18	14.0953	17.1231	2.06157	38.4941	41.5218	1.68594	-1.34185
J	Ctr	4	7.347	45.7	44.978	143	4.3	106	1.24	2.2	13.7	24.4702	25.0642	43.28	13.6341	16.9244	2.03538	40.1396	43.43	3.14036	-0.15001
J	Ctr	5	7.268	60.8	53.9511	143	4.3	105	1.27	2.2	13.8	27.1409	27.7998	44.34	13.1482	16.7152	2.0078	42.2969	45.8639	2.04305	-1.52391
J	Ctr	6	7.2	75.9	63.0957	144	4.3	104	1.31	2.2	13.8	28.971	29.6743	46.42	12.73	16.535	1.98405	43.685	47.4901	2.73496	-1.07007
J	Ctr	7	7.149	89.2	70.9578	145	4.4	104	1.33	2.3	13.9	30.2751	31.0101	47.46	12.4163	16.3999	1.96625	44.6577	48.6413	2.80226	-1.18134
J	Ctr	8	7.113	99.5	77.0903	145	4.4	104	1.35	2.3	13.9	31.0845	31.8391	47.5	12.195	16.3046	1.95368	45.2332	49.3428	2.26683	-1.84281
J	Ctr	9	7.077	112	83.7529	146	4.4	103	1.36	2.3	13.9	32.2062	32.988	49.52	11.9735	16.2092	1.94111	46.1209	50.3565	3.39915	-0.83653
J	Ctr	10	7.046	123	89.9498	146	4.5	103	1.37	2.4	13.9	32.9326	33.7321	49.54	11.7829	16.1271	1.93028	46.6458	50.99	2.89418	-1.45003
K	Ctr	1	7.555	20	27.8612	137	3.5	109	1.06	1.3	12.7	17.2883	17.708	34.02	14.9132	17.4754	2.10801	34.3095	36.8717	-0.289525	-2.85166
K	Ctr	2	7.475	27.4	33.4965	138	3.5	108	1.1	1.3	12.8	19.7003	20.1785	36.1	14.4212	17.2635	2.08008	36.2016	39.0438	-0.101587	-2.94381
K	Ctr	3	7.367	41.4	42.9536	139	3.6	107	1.15	1.3	12.9	23.2125	23.776	38.3	13.757	16.9774	2.04237	39.0119	42.2323	-0.711907	-3.93226
K	Ctr	4	7.297	52.5	50.4661	140	3.6	106	1.18	1.4	12.9	25.0542	25.6624	40.26	13.3265	16.792	2.01792	40.3987	43.8641	-0.138684	-3.60411
K	Ctr	5	7.236	64.8	58.0764	141	3.6	105	1.21	1.4	12.7	26.8718	27.5241	42.32	12.9514	16.6304	1.99662	41.8198	45.4988	0.500196	-3.1788
K	Ctr	6	7.167	81	68.0769	142	3.7	104	1.23	1.4	12.8	28.6554	29.351	44.46	12.5271	16.4476	1.97253	43.155	47.0756	1.30502	-2.61555
K	Ctr	7	7.113	94.8	77.0903	142	3.7	104	1.26	1.4	13	29.6162	30.3352	44.52	12.195	16.3046	1.95368	43.7649	47.8745	0.755144	-3.35449
K	Ctr	8	7.07	108	85.1138	143	3.7	103	1.27	1.4	12.9	30.5594	31.3013	46.54	11.9305	16.1907	1.93866	44.4286	48.6888	2.11141	-2.14877
K	Ctr	9	7.035	121	92.2571	143	3.8	103	1.28	1.4	12.8	31.5869	32.3537	46.66	11.7152	16.098	1.92644	45.2286	49.6113	1.43142	-2.9513
K	Ctr	10	7.022	125	95.0605	144	3.9	103	1.28	1.5	12.7	31.6688	32.4376	47.66	11.6353	16.0635	1.9219	45.226	49.6542	2.43401	-1.99423
Subject	Exp	Measurement #	pH	PCO2	H+	Na	K	Cl	ICa	Lac	Hb	Mod-bic	Krb-bic	SIDa	Alb-Figge	Alb FA	Pi-	SIDe Figge	SIDe FA	SIG Figge	SIG FA
		Mean	7.26147	72.8	58.7442	144.24	3.95673	104.337	1.21115	1.54519	13.8663	28.2351	28.9206	46.4377	13.108	16.6979	2.00552	43.3487	46.9385	3.08899	-0.500831
		SD	0.168561	35.2692	20.9212	2.26624	0.277214	2.98739	0.0832974	0.318638	1.30797	5.18536	5.31124	5.01881	1.03665	0.446497	0.0588566	4.21173	4.72961	1.44114	1.32427

## Sheet: CL 7.5
Krbec et al CL 7.5																		FA - Fogh-Andersen
Subject	Exp	Measurement #	Exp	Measurement #	pH	PCO2	H+	Na	K	Cl	ICa	Lac	Hb	Mod-bic	Krb-bic	SIDa	Alb-Figge	Alb FA	Pi-	SIDe Figge	SIDe FA	SIG Figge	SIG FA
				mmHg	nM	mM	mM	mM	mM	mM	g/dL	mM	mM	mEq/L	mEq/L	mEq/L	mEq/L	mEq/L	mEq/L	mEq/L	mEq/L
A	Cl 7.5	1	7.004	124	99.0832	148	3.9	107	1.34	1.3	14	30.14	30.8717	47.98	11.5246	16.0159	2.76012	44.4247	48.916	3.55528	-0.935974
A	Cl 7.5	2	7.056	105	87.9023	148	4	107	1.32	1.3	14.5	28.7681	29.4664	48.04	11.8444	16.1536	2.70369	43.3162	47.6254	4.72384	0.414641
A	Cl 7.5	3	7.087	95.3	81.8465	148	4.1	108	1.31	1.3	14	28.0423	28.7231	47.12	12.035	16.2357	2.67312	42.7505	46.9512	4.36948	0.168818
A	Cl 7.5	4	7.115	86.8	76.7361	148	4.1	109	1.25	1.4	13.8	27.2421	27.9035	45.9	12.2073	16.3099	2.64733	42.0967	46.1993	3.80329	-0.299347
A	Cl 7.5	5	7.144	79.7	71.7794	147	4.1	109	1.29	1.4	13.9	26.7411	27.3903	44.98	12.3856	16.3867	2.62231	41.749	45.7501	3.23096	-0.770139
A	Cl 7.5	6	7.182	69.6	65.7658	147	4.1	110	1.28	1.5	14.3	25.4877	26.1064	43.86	12.6193	16.4874	2.59195	40.699	44.567	3.16104	-0.707013
A	Cl 7.5	7	7.235	58	58.2103	147	4.1	110	1.25	1.6	14.5	23.9966	24.5791	43.7	12.9453	16.6277	2.55382	39.4957	43.1782	4.20435	0.52185
A	Cl 7.5	8	7.265	51.6	54.325	146	4.1	110	1.24	1.6	14.3	22.8755	23.4309	42.68	13.1297	16.7072	2.53421	38.5395	42.1169	4.14052	0.563051
A	Cl 7.5	9	7.312	43.2	48.7528	146	4.1	111	1.21	1.7	14.2	21.3405	21.8586	41.52	13.4188	16.8317	2.50608	37.2654	40.6783	4.25459	0.841679
A	Cl 7.5	10	7.36	35.5	43.6516	146	4.2	112	1.19	1.8	14.4	19.5862	20.0617	40.48	13.714	16.9589	2.48033	35.7805	39.0254	4.69949	1.45463
A	Cl 7.5	11	7.415	28.3	38.4592	146	4.2	114	1.17	1.9	14.1	17.7218	18.152	38.34	14.0522	17.1045	2.45412	34.2282	37.2805	4.11183	1.05953
A	Cl 7.5	12	7.472	21.7	33.7287	145	4.2	115	1.13	2	13.9	15.4946	15.8708	36.16	14.4028	17.2555	2.43025	32.3277	35.1804	3.83233	0.979594
B	Cl 7.5	1	6.982	134	104.232	148	3.9	107	1.34	1.1	15.5	30.9618	31.7134	48.18	11.3893	15.9576	2.78611	45.1372	49.7055	3.04279	-1.5255
B	Cl 7.5	2	7.032	115	92.8966	147	4	108	1.32	1.1	16	29.8139	30.5377	46.24	11.6968	16.09	2.7289	44.2396	48.6329	2.00037	-2.39286
B	Cl 7.5	3	7.064	103	86.2979	147	4	109	1.32	1.1	16.1	28.7448	29.4426	45.24	11.8936	16.1748	2.69559	43.3339	47.6151	1.90605	-2.37514
B	Cl 7.5	4	7.097	92.2	79.9834	147	4	109	1.31	1.2	16.1	27.7621	28.4361	45.12	12.0966	16.2622	2.66372	42.5224	46.688	2.59763	-1.56802
B	Cl 7.5	5	7.15	77.5	70.7946	146	4.1	110	1.29	1.2	16.1	26.3647	27.0047	43.18	12.4225	16.4026	2.61734	41.4046	45.3846	1.77544	-2.20465
B	Cl 7.5	6	7.198	64.5	63.387	146	4.1	111	1.26	1.3	16.1	24.5065	25.1014	42.02	12.7177	16.5297	2.57995	39.8041	43.6162	2.21586	-1.59618
B	Cl 7.5	7	7.247	53.6	56.6239	145	4.1	111	1.24	1.3	16	22.7974	23.3509	40.98	13.019	16.6595	2.54581	38.3623	42.0028	2.61769	-1.02279
B	Cl 7.5	8	7.299	43.3	50.2343	145	4.1	113	1.21	1.4	16.1	20.7591	21.2631	38.82	13.3389	16.7973	2.51356	36.6115	40.07	2.20845	-1.24997
B	Cl 7.5	9	7.356	34.1	44.0555	144	4.1	115	1.18	1.4	16	18.6413	19.0938	35.76	13.6894	16.9483	2.48237	34.8131	38.0719	0.946946	-2.31192
B	Cl 7.5	10	7.41	26.7	38.9045	144	4.2	116	1.15	1.5	15.8	16.5285	16.9297	34.7	14.0215	17.0913	2.45637	33.0063	36.0761	1.69366	-1.37614
B	Cl 7.5	11	7.468	19.8	34.0408	143	4.3	117	1.08	1.8	16.2	14.0083	14.3484	32.36	14.3782	17.2449	2.43182	30.8184	33.6851	1.54164	-1.3251
C	Cl 7.5	1	6.923	128	119.399	146	4.1	109	1.29	1.2	11.7	25.8185	26.4453	44.18	11.0264	15.8013	2.86267	39.7076	44.4825	4.47236	-0.302492
C	Cl 7.5	2	6.957	115	110.408	146	4.2	109	1.27	1.2	11.7	25.0853	25.6943	44.24	11.2355	15.8914	2.81729	39.1381	43.7939	5.10187	0.446054
C	Cl 7.5	3	6.993	103	101.625	146	4.2	110	1.25	1.3	11.6	24.4095	25.002	43.1	11.4569	15.9867	2.77295	38.6394	43.1692	4.46061	-0.069162
C	Cl 7.5	4	7.019	93.9	95.7194	146	4.3	111	1.24	1.3	11.7	23.6258	24.1994	42.18	11.6169	16.0556	2.74315	37.9858	42.4246	4.19418	-0.244565
C	Cl 7.5	5	7.057	82.7	87.7001	146	4.3	110	1.32	1.3	11.7	22.7105	23.2618	43.34	11.8506	16.1562	2.70267	37.2637	41.5694	6.07627	1.77057
C	Cl 7.5	6	7.11	68.2	77.6247	145	4.3	112	1.3	1.4	11.8	21.1595	21.6732	40.2	12.1765	16.2966	2.65181	35.9878	40.108	4.21217	0.0920288
C	Cl 7.5	7	7.157	58	69.6627	145	4.3	112	1.28	1.4	11.7	20.0516	20.5384	40.16	12.4655	16.4211	2.61162	35.1288	39.0844	5.03121	1.07562
C	Cl 7.5	8	7.194	50.2	63.9735	145	4.3	113	1.27	1.5	11.8	18.8984	19.3572	39.04	12.6931	16.5191	2.58291	34.1744	38.0005	4.86559	1.03954
C	Cl 7.5	9	7.259	39.3	55.0808	145	4.4	114	1.23	1.5	11.5	17.1836	17.6007	38.06	13.0929	16.6913	2.53802	32.8145	36.4129	5.24554	1.64706
C	Cl 7.5	10	7.318	30.3	48.0839	145	4.4	114	1.2	1.6	11.6	15.1762	15.5447	37.9	13.4557	16.8476	2.5027	31.1346	34.5265	6.76536	3.37346
C	Cl 7.5	11	7.366	24.6	43.0527	145	4.4	115	1.17	1.6	11.6	13.7612	14.0953	36.84	13.7509	16.9748	2.47731	29.9894	33.2133	6.85058	3.62673
D	Cl 7.5	1	6.999	130	100.231	149	4.2	107	1.39	1.1	14.7	31.2367	31.995	49.58	11.4938	16.0026	2.76592	45.4964	50.0052	4.08356	-0.425204
D	Cl 7.5	2	7.039	114	91.4113	149	4.2	107	1.37	1.2	14.7	30.0349	30.764	49.44	11.7398	16.1086	2.7214	44.4962	48.8649	4.94384	0.575124
D	Cl 7.5	3	7.071	103	84.918	149	4.3	108	1.36	1.2	14.8	29.2118	29.921	48.52	11.9366	16.1933	2.68863	43.8371	48.0938	4.6829	0.426219
D	Cl 7.5	4	7.111	90.6	77.4462	149	4.3	109	1.34	1.2	14.8	28.1741	28.858	47.48	12.1827	16.2993	2.65091	43.0076	47.1243	4.47237	0.355728
D	Cl 7.5	5	7.155	77.9	69.9842	148	4.3	109	1.33	1.2	14.6	26.8077	27.4584	46.46	12.4532	16.4158	2.61325	41.8742	45.8367	4.58584	0.623256
D	Cl 7.5	6	7.208	64.8	61.9441	148	4.3	110	1.3	1.3	14.6	25.194	25.8056	45.3	12.7792	16.5562	2.57266	40.5458	44.3229	4.75418	0.977147
D	Cl 7.5	7	7.269	52.5	53.827	148	4.3	111	1.27	1.3	14.6	23.4899	24.0601	44.24	13.1543	16.7178	2.53169	39.1759	42.7394	5.06408	1.50062
D	Cl 7.5	8	7.341	39.7	45.6037	147	4.3	113	1.23	1.4	14.6	20.9658	21.4748	41.06	13.5972	16.9085	2.49019	37.0532	40.3645	4.00684	0.695462
D	Cl 7.5	9	7.374	35	42.2669	147	4.3	113	1.21	1.4	14.5	19.943	20.4271	41.02	13.8001	16.9959	2.47334	36.2164	39.4122	4.8036	1.60776
D	Cl 7.5	10	7.439	26.3	36.3915	146	4.4	115	1.17	1.5	14.4	17.4051	17.8277	37.94	14.1998	17.1681	2.44369	34.0487	37.0169	3.89134	0.923069
D	Cl 7.5	11	7.493	20.3	32.1366	146	4.5	117	1.14	1.7	14.5	15.2131	15.5824	35.78	14.5319	17.3112	2.42221	32.1673	34.9465	3.61275	0.833542
E	Cl 7.5	1	6.956	133	110.662	148	3.8	108	1.41	1.5	14	28.945	29.6476	46.82	11.2294	15.8887	2.81857	42.9929	47.6523	3.82706	-0.832251
E	Cl 7.5	2	6.987	120	103.039	148	4	108	1.39	1.5	14.3	28.048	28.7289	46.98	11.42	15.9708	2.78009	42.2482	46.799	4.73181	0.181032
E	Cl 7.5	3	7.017	108	96.1612	147	4	108	1.38	1.6	14.1	27.0486	27.7053	45.86	11.6046	16.0503	2.74538	41.3986	45.8443	4.46145	0.0157055
E	Cl 7.5	4	7.041	99.5	90.9913	147	4	109	1.37	1.6	14.2	26.3357	26.975	44.84	11.7522	16.1139	2.71928	40.8071	45.1688	4.03289	-0.328826
E	Cl 7.5	5	7.079	88.2	83.3681	147	4	109	1.35	1.6	14.2	25.4794	26.098	44.8	11.9858	16.2145	2.6808	40.1461	44.3748	4.6539	0.425226
E	Cl 7.5	7	7.138	71	72.778	146	4	110	1.32	1.7	14.1	23.4952	24.0656	42.64	12.3487	16.3708	2.62735	38.4713	42.4934	4.16872	0.14661
E	Cl 7.5	8	7.194	58.6	63.9735	146	4	111	1.3	1.7	14.4	22.0607	22.5962	41.6	12.6931	16.5191	2.58291	37.3367	41.1627	4.2633	0.43726
E	Cl 7.5	9	7.251	47	56.1048	146	4.1	113	1.28	1.8	14.2	20.1753	20.665	39.56	13.0437	16.6701	2.54319	35.7621	39.3886	3.79789	0.171413
E	Cl 7.5	10	7.314	36.2	48.5289	145	4.1	114	1.23	1.9	14.3	17.9651	18.4012	37.36	13.4311	16.837	2.50495	33.9012	37.3071	3.45883	0.0529256
E	Cl 7.5	11	7.409	23.5	38.9942	144	4.1	116	1.18	2	14.1	14.5141	14.8664	34.16	14.0153	17.0887	2.45682	30.9862	34.0595	3.17375	0.100451
F	Cl 7.5	1	7.488	19.5	32.5087	142	3.8	115	1.13	1.3	13.8	14.4463	14.797	33.46	14.5012	17.2979	2.42409	31.3716	34.1683	2.08843	-0.708282
F	Cl 7.5	2	7.467	21.2	34.1193	142	3.8	114	1.12	1.3	13.7	14.9643	15.3276	34.44	14.372	17.2423	2.43222	31.7686	34.6388	2.6714	-0.198835
F	Cl 7.5	3	7.438	23.7	36.4754	142	3.9	114	1.13	1.3	14	15.6484	16.0283	34.56	14.1937	17.1655	2.44411	32.2862	35.258	2.2738	-0.697974
F	Cl 7.5	4	7.379	30.4	41.783	143	3.9	113	1.17	1.4	13.9	17.5225	17.9478	36.54	13.8308	17.0092	2.4709	33.8242	37.0025	2.71579	-0.462544
F	Cl 7.5	5	7.279	45.4	52.6017	144	4	111	1.23	1.4	14	20.7863	21.2909	39.76	13.2159	16.7443	2.52551	36.5277	40.0561	3.23234	-0.296111
F	Cl 7.5	6	7.191	62	64.4169	145	4	109	1.26	1.4	14	23.18	23.7427	42.82	12.6746	16.5112	2.58515	38.4398	42.2763	4.38022	0.543673
F	Cl 7.5	7	7.16	69.1	69.1831	145	4	108	1.27	1.5	14.1	24.0547	24.6386	43.74	12.484	16.4291	2.6092	39.1479	43.093	4.59212	0.64704
F	Cl 7.5	8	7.106	83.1	78.343	146	4.1	107	1.29	1.5	14.1	25.546	26.1661	45.88	12.1519	16.286	2.65544	40.3533	44.4875	5.52669	1.39255
F	Cl 7.5	9	7.04	102	91.2011	147	4.1	107	1.32	1.5	14.1	26.9353	27.5892	46.94	11.746	16.1112	2.72034	41.4016	45.7668	5.53837	1.17316
F	Cl 7.5	10	6.996	118	100.925	147	4.2	107	1.33	1.5	14.1	28.1581	28.8417	47.06	11.4754	15.9947	2.76942	42.4029	46.9222	4.65707	0.137804
F	Cl 7.5	11	6.974	126	106.17	148	4.3	107	1.34	1.5	14	28.582	29.2758	48.18	11.3401	15.9364	2.79589	42.718	47.3142	5.46205	0.865756
G	Cl 7.5	1	7.432	23.7	36.9828	143	3.6	116	1.13	1.4	14.9	15.4337	15.8084	33.16	14.1568	17.1496	2.44667	32.0372	35.0299	1.12284	-1.86994
G	Cl 7.5	2	7.366	31.8	43.0527	144	3.8	115	1.17	1.5	14.7	17.7889	18.2207	35.34	13.7509	16.9748	2.47731	34.0171	37.2409	1.32291	-1.90094
G	Cl 7.5	3	7.294	42.8	50.8159	145	3.8	114	1.21	1.5	15	20.2845	20.777	37.42	13.3081	16.784	2.51649	36.1091	39.5851	1.31086	-2.16507
G	Cl 7.5	4	7.241	52	57.4116	145	3.8	113	1.24	1.5	14.9	21.8135	22.343	38.48	12.9821	16.6436	2.54979	37.3454	41.0069	1.13459	-2.5269
G	Cl 7.5	5	7.184	65.3	65.4636	146	3.9	112	1.27	1.5	15.3	24.0234	24.6066	40.64	12.6316	16.4927	2.59043	39.2454	43.1065	1.39456	-2.46649
G	Cl 7.5	6	7.145	75	71.6143	147	3.9	111	1.29	1.5	15.5	25.2222	25.8345	42.68	12.3917	16.3893	2.62148	40.2354	44.233	2.44459	-1.55301
G	Cl 7.5	7	7.1	87.9	79.4328	147	3.9	111	1.31	1.6	15.6	26.6508	27.2978	42.62	12.115	16.2702	2.66094	41.4267	45.5819	1.19326	-2.96189
G	Cl 7.5	8	7.066	98.8	85.9014	147	3.9	111	1.32	1.5	15.5	27.6999	28.3724	42.74	11.9059	16.1801	2.69359	42.2994	46.5736	0.4406	-3.83359
G	Cl 7.5	9	7.026	113	94.189	148	3.9	110	1.33	1.6	16.1	28.8935	29.5949	44.66	11.6599	16.0741	2.73542	43.2888	47.703	1.3712	-3.04304
H	Cl 7.5	1	7.424	22	37.6704	142	3.4	116	1.15	1.4	12.1	14.0651	14.4066	32	14.1076	17.1284	2.45014	30.6229	33.6437	1.37712	-1.64367
H	Cl 7.5	2	7.346	30.1	45.0817	143	3.5	115	1.19	1.4	12.5	16.0801	16.4704	34.18	13.6279	16.9218	2.48755	32.1955	35.4894	1.98448	-1.30939
H	Cl 7.5	3	7.288	38.2	51.5229	144	3.5	114	1.22	1.5	12.1	17.856	18.2895	36.14	13.2712	16.7681	2.52006	33.6473	37.1442	2.49271	-1.00423
H	Cl 7.5	4	7.222	48.3	59.9791	145	3.5	113	1.26	1.5	12.1	19.3941	19.8649	38.22	12.8653	16.5933	2.56275	34.8221	38.5501	3.3979	-0.330111
H	Cl 7.5	5	7.149	63.1	70.9578	146	3.5	113	1.29	1.5	12.1	21.4166	21.9365	39.28	12.4163	16.3999	2.61816	36.4511	40.4347	2.82888	-1.15472
H	Cl 7.5	6	7.087	78.5	81.8465	146	3.6	112	1.31	1.5	12.1	23.0989	23.6596	40.42	12.035	16.2357	2.67312	37.8071	42.0077	2.61294	-1.58773
H	Cl 7.5	7	7.049	88.1	89.3305	147	3.6	112	1.33	1.5	12.2	23.7518	24.3284	41.46	11.8013	16.1351	2.7109	38.2641	42.5978	3.19591	-1.1378
H	Cl 7.5	8	7.004	102	99.0832	147	3.6	112	1.35	1.5	11.6	24.7926	25.3944	41.5	11.5246	16.0159	2.76012	39.0773	43.5686	2.4227	-2.06856
H	Cl 7.5	9	6.965	116	108.393	148	3.6	111	1.36	1.5	12.2	25.7739	26.3995	43.52	11.2847	15.9126	2.80711	39.8657	44.4935	3.65428	-0.973524
H	Cl 7.5	10	6.941	125	114.551	148	3.6	111	1.36	1.5	12	26.2804	26.9183	43.52	11.1371	15.849	2.8382	40.2557	44.9675	3.26428	-1.44755
J	Cl 7.5	1	7.454	18	35.156	141	4.2	117	1.21	2.7	14.1	12.3309	12.6302	29.62	14.2921	17.2079	2.43745	29.0604	31.9762	0.559573	-2.35618
J	Cl 7.5	2	7.32	32.9	47.863	143	4.4	115	1.28	2.6	14	16.5545	16.9564	34.06	13.468	16.8529	2.50159	32.5241	35.909	1.53586	-1.84904
J	Cl 7.5	3	7.26	42.4	54.9541	143	4.4	114	1.3	2.6	14	18.5818	19.0329	35.1	13.099	16.694	2.53738	34.2182	37.8131	0.881839	-2.71313
J	Cl 7.5	4	7.21	51.1	61.6595	144	4.4	113	1.33	2.6	14	19.9592	20.4437	37.16	12.7915	16.5615	2.57123	35.3219	39.0919	1.83811	-1.93192
J	Cl 7.5	5	7.159	62.3	69.3426	144	4.4	112	1.35	2.6	14.1	21.6376	22.1629	38.2	12.4778	16.4264	2.61001	36.7255	40.6741	1.47452	-2.47406
J	Cl 7.5	6	7.086	80.5	82.0352	145	4.5	111	1.38	2.6	14.2	23.6329	24.2066	40.36	12.0289	16.2331	2.67407	38.3359	42.5401	2.02411	-2.18006
J	Cl 7.5	7	7.041	93.5	90.9913	146	4.5	111	1.4	2.6	14.1	24.7476	25.3484	41.4	11.7522	16.1139	2.71928	39.219	43.5807	2.18097	-2.18075
J	Cl 7.5	8	7.008	105	98.1748	146	4.5	110	1.41	2.5	14	25.7579	26.3832	42.52	11.5492	16.0265	2.75554	40.0627	44.5399	2.45734	-2.01991
J	Cl 7.5	9	6.975	117	105.925	147	4.5	110	1.42	2.6	14.2	26.6016	27.2473	43.44	11.3462	15.939	2.79466	40.7425	45.3353	2.69752	-1.89527
J	Cl 7.5	10	6.947	127	112.98	147	4.6	110	1.43	2.6	14.2	27.0723	27.7295	43.56	11.1741	15.8649	2.83027	41.0766	45.7674	2.48338	-2.20744
K	Cl 7.5	1	7.434	18.8	36.8129	140	3.5	117	1.15	1.2	12.6	12.2993	12.5978	29.3	14.1691	17.1549	2.44581	28.9142	31.9	0.385818	-2.59996
K	Cl 7.5	2	7.355	26.8	44.157	141	3.5	116	1.18	1.3	12.7	14.6169	14.9718	31.26	13.6833	16.9456	2.48288	30.7831	34.0454	0.476934	-2.78543
K	Cl 7.5	3	7.27	38.3	53.7032	142	3.6	114	1.22	1.3	12.7	17.1759	17.5929	34.44	13.1605	16.7205	2.53107	32.8675	36.4275	1.5725	-1.98745
K	Cl 7.5	4	7.206	49.4	62.23	142	3.6	114	1.25	1.3	12.8	19.1183	19.5824	34.5	12.7669	16.5509	2.57411	34.4593	38.2433	0.0407319	-3.7433
K	Cl 7.5	5	7.143	62.3	71.9449	143	3.6	113	1.27	1.4	12.8	20.855	21.3612	36.44	12.3794	16.3841	2.62314	35.8576	39.8622	0.582441	-3.42216
K	Cl 7.5	6	7.076	78.9	83.946	144	3.7	112	1.3	1.3	12.9	22.6359	23.1854	38.7	11.9674	16.2066	2.68372	37.2871	41.5262	1.41295	-2.82623
K	Cl 7.5	7	7.019	95.8	95.7194	144	3.7	111	1.31	1.3	12.8	24.1039	24.689	39.72	11.6169	16.0556	2.74315	38.4639	42.9026	1.25613	-3.18262
K	Cl 7.5	8	6.99	105	102.329	145	3.7	111	1.32	1.3	12.8	24.7122	25.3121	40.74	11.4385	15.9788	2.77651	38.9272	43.4674	1.81283	-2.72745
K	Cl 7.5	9	6.958	116	110.154	145	3.8	111	1.33	1.4	12.9	25.3618	25.9774	40.76	11.2417	15.894	2.816	39.4195	44.0718	1.34053	-3.31178
K	Cl 7.5	10	6.941	123	114.551	145	3.9	111	1.33	1.4	12.9	25.8599	26.4877	40.86	11.1371	15.849	2.8382	39.8352	44.5471	1.02477	-3.68706
			pH	PCO2	H+	Na	K	Cl	Ca	Lac	Hb	Mod-bic	Krb-bic	SIDa	Alb-Figge	Alb F-A	Pi-	SIDe Figge	SIDe F-A	SIG Figge	SIG F-A
		Mean	7.17988	69.9114	70.4802	145.619	4.03619	111.514	1.27305	1.55333	13.8867	22.4924	23.0385	40.8337	12.6062	16.4817	2.61575	37.7144	41.5899	3.11928	-0.756218
		SD	0.160275	34.887	24.4259	1.96303	0.286599	2.74603	0.0774488	0.386569	1.30222	4.83459	4.95195	4.71667	0.985688	0.424547	0.12329	4.09885	4.5699	1.55381	1.55738

## Sheet: CL 15
Krbec et al CL 15																FA - Fogh-Andersen
Subject	Exp	Measurement #	pH	PCO2	H+	Na	K	Cl	ICa	Lac	Hb	Mod-bic	Krb-bic	SIDa	Alb-Figge	Alb FA	Pi-	SIDe Figge	SIDe FA	SIG Figge	SIG FA
				mmHg	nM	mM	mM	mM	mM	mM	g/dL	mM	mM	mEq/L	mEq/L	mEq/L	mEq/L	mEq/L	mEq/L	mEq/L	mEq/L
A	Cl 15	1	6.924	126	119.124	150	4.1	115	1.4	1.1	14.2	25.4737	26.0921	42.5	11.0326	15.8039	2.86128	39.3676	44.1389	3.13242	-1.63893
A	Cl 15	2	6.957	111	110.408	150	4.2	115	1.39	1.2	14.5	24.2128	24.8006	42.48	11.2355	15.8914	2.81729	38.2656	42.9214	4.2144	-0.441414
A	Cl 15	3	6.996	97.5	100.925	150	4.2	116	1.39	1.2	14.4	23.2662	23.831	41.48	11.4754	15.9947	2.76942	37.5111	42.0303	3.96895	-0.550322
A	Cl 15	4	7.031	86	93.1108	149	4.2	116	1.37	1.2	14.5	22.2444	22.7844	40.44	11.6906	16.0874	2.72998	36.665	41.0617	3.77501	-0.621715
A	Cl 15	5	7.066	75.6	85.9014	149	4.3	116	1.36	1.3	14.5	21.1955	21.71	40.42	11.9059	16.1801	2.69359	35.795	40.0692	4.62503	0.350844
A	Cl 15	6	7.106	64.8	78.343	149	4.3	117	1.34	1.3	14.6	19.9203	20.4039	39.38	12.1519	16.286	2.65544	34.7277	38.8618	4.65234	0.518193
A	Cl 15	7	7.143	56.3	71.9449	148	4.3	118	1.32	1.4	14.4	18.8465	19.304	37.24	12.3794	16.3841	2.62314	33.8491	37.8537	3.39094	-0.613657
A	Cl 15	8	7.179	48.7	66.2217	148	4.3	118	1.3	1.4	14.4	17.7113	18.1413	37.2	12.6009	16.4794	2.59426	32.9064	36.785	4.2936	0.415035
A	Cl 15	9	7.221	40.8	60.1174	148	4.3	119	1.28	1.5	14.5	16.3449	16.7417	36.06	12.8591	16.5907	2.56344	31.7675	35.499	4.29253	0.561018
A	Cl 15	10	7.271	32.5	53.5797	147	4.3	120	1.26	1.5	14.4	14.6085	14.9631	34.02	13.1666	16.7231	2.53044	30.3056	33.862	3.71443	0.157976
A	Cl 15	11	7.334	23.7	46.3447	147	4.4	122	1.23	1.6	14.5	12.316	12.615	31.96	13.5541	16.89	2.49393	28.364	31.6999	3.59597	0.260085
B	Cl 15	1	6.907	135	123.88	150	4.1	113	1.4	1	15.8	26.2455	26.8827	44.6	10.9281	15.7589	2.88529	40.0589	44.8897	4.54114	-0.289724
B	Cl 15	2	6.936	123	115.878	150	4.2	114	1.39	1.1	16.3	25.5639	26.1845	43.58	11.1064	15.8357	2.8449	39.5152	44.2445	4.06484	-0.664497
B	Cl 15	3	6.969	109	107.399	149	4.2	115	1.39	1.1	16.1	24.4426	25.036	41.58	11.3094	15.9231	2.8021	38.5541	43.1679	3.02592	-1.58788
B	Cl 15	4	6.997	98.4	100.693	149	4.3	115	1.37	1.2	16.1	23.5351	24.1065	41.54	11.4815	15.9973	2.76825	37.7849	42.3007	3.75507	-0.760694
B	Cl 15	5	7.022	89.7	95.0605	149	4.3	116	1.36	1.2	16.1	22.7255	23.2772	40.52	11.6353	16.0635	2.73982	37.1006	41.5289	3.41936	-1.00888
B	Cl 15	6	7.054	79.7	88.308	149	4.3	116	1.35	1.3	15.5	21.736	22.2637	40.4	11.8321	16.1483	2.70574	36.2738	40.59	4.12616	-0.190045
B	Cl 15	7	7.1	66.7	79.4328	148	4.4	117	1.34	1.3	16	20.2231	20.714	38.48	12.115	16.2702	2.66094	34.999	39.1542	3.48098	-0.674168
B	Cl 15	8	7.132	58.9	73.7904	148	4.4	117	1.32	1.4	16.2	19.2237	19.6904	38.34	12.3118	16.3549	2.63246	34.1679	38.2111	4.17205	0.128938
B	Cl 15	9	7.181	47.6	65.9174	147	4.4	118	1.3	1.4	16.1	17.3912	17.8133	36.3	12.6132	16.4847	2.59272	32.597	36.4686	3.70298	-0.168582
B	Cl 15	10	7.23	38.2	58.8844	147	4.4	120	1.28	1.4	16.1	15.6237	16.003	34.26	12.9145	16.6145	2.55722	31.0955	34.7955	3.16455	-0.535456
B	Cl 15	11	7.278	29.9	52.723	146	4.5	121	1.25	1.5	16.2	13.6582	13.9897	32.2	13.2097	16.7416	2.52612	29.394	32.9259	2.80601	-0.725943
B	Cl 15	12	7.327	22.5	47.0977	146	4.5	122	1.22	1.6	15.8	11.5055	11.7848	31.04	13.511	16.8714	2.49773	27.5142	30.8746	3.52576	0.16537
C	Cl 15	1	6.833	126	146.893	147	4.1	118	1.4	1.2	11.7	20.6582	21.1597	36.4	10.4729	15.5629	3.00144	34.1326	39.2225	2.26743	-2.82252
C	Cl 15	2	6.862	112	137.404	148	4.2	118	1.4	1.2	11.3	19.6309	20.1074	37.5	10.6513	15.6397	2.95355	33.2357	38.2241	4.26428	-0.724135
C	Cl 15	3	6.892	102	128.233	148	4.2	118	1.39	1.2	11.8	19.1567	19.6218	37.48	10.8358	15.7192	2.90726	32.8998	37.7832	4.5802	-0.303184
C	Cl 15	4	6.924	90	119.124	147	4.3	118	1.39	1.2	11.7	18.1955	18.6372	36.58	11.0326	15.8039	2.86128	32.0894	36.8607	4.49062	-0.280729
C	Cl 15	5	6.962	78.5	109.144	148	4.3	119	1.39	1.2	11.6	17.3217	17.7422	36.58	11.2663	15.9046	2.81091	31.3989	36.0372	5.18107	0.542764
C	Cl 15	6	7.004	67.1	99.0832	147	4.3	120	1.36	1.2	11.6	16.3096	16.7056	34.52	11.5246	16.0159	2.76012	30.5943	35.0856	3.92565	-0.565607
C	Cl 15	7	7.045	56.7	90.1571	147	4.3	120	1.35	1.2	11.5	15.1462	15.5139	34.5	11.7767	16.1245	2.71507	29.638	33.9858	4.86195	0.51424
C	Cl 15	8	7.081	49.3	82.9851	146	4.3	121	1.34	1.2	11.5	14.3077	14.655	32.48	11.9982	16.2198	2.67887	28.9847	33.2063	3.49533	-0.726342
C	Cl 15	9	7.118	41.3	76.2079	147	4.4	120	1.33	1.3	11.4	13.0518	13.3687	34.46	12.2257	16.3178	2.64466	27.9222	32.0143	6.53781	2.44568
C	Cl 15	10	7.173	31.6	67.1429	147	4.4	122	1.31	1.3	11.4	11.3347	11.6098	32.42	12.564	16.4635	2.59891	26.4975	30.3971	5.92248	2.02292
C	Cl 15	11	7.249	21.1	56.3638	147	4.4	123	1.27	1.4	11.5	9.01579	9.23466	31.24	13.0313	16.6648	2.5445	24.5916	28.2251	6.64836	3.01488
D	Cl 15	1	6.93	128	117.49	151	4.3	114	1.45	1.1	14.5	26.238	26.875	44.8	11.0695	15.8198	2.85303	40.1606	44.9109	4.63943	-0.110915
D	Cl 15	2	6.963	115	108.893	151	4.4	114	1.43	1.1	14.7	25.4343	26.0517	44.86	11.2725	15.9073	2.80964	39.5164	44.1512	5.34364	0.708836
D	Cl 15	3	7.004	99.4	99.0832	151	4.4	115	1.41	1.1	14.7	24.1606	24.7471	43.82	11.5246	16.0159	2.76012	38.4453	42.9366	5.37467	0.883411
D	Cl 15	4	7.051	85	88.9201	151	4.4	115	1.4	1.2	14.6	23.0219	23.5807	43.7	11.8136	16.1404	2.70883	37.5443	41.871	6.15567	1.82896
D	Cl 15	5	7.1	71.2	79.4328	150	4.5	116	1.38	1.2	14.6	21.5875	22.1115	41.76	12.115	16.2702	2.66094	36.3634	40.5185	5.39661	1.24146
D	Cl 15	6	7.154	58.2	70.1455	150	4.5	117	1.35	1.2	14.7	19.9823	20.4673	40.7	12.4471	16.4132	2.61406	35.0434	39.0095	5.65659	1.6905
D	Cl 15	7	7.204	47.7	62.5173	149	4.5	118	1.33	1.3	14.3	18.3755	18.8216	38.56	12.7546	16.5456	2.57556	33.7057	37.4967	4.85432	1.06328
D	Cl 15	8	7.24	39.3	57.544	149	4.5	119	1.31	1.3	14.6	16.448	16.8473	37.52	12.976	16.641	2.55045	31.9745	35.6395	5.54551	1.88052
D	Cl 15	9	7.314	29.4	48.5289	149	4.6	121	1.27	1.4	14.7	14.5905	14.9446	35.44	13.4311	16.837	2.50495	30.5265	33.9324	4.9135	1.50759
D	Cl 15	10	7.366	22.6	43.0527	148	4.6	122	1.23	1.5	14.5	12.6424	12.9493	33.26	13.7509	16.9748	2.47731	28.8706	32.0945	4.38938	1.16553
E	Cl 15	1	6.879	127	132.13	148	4.2	114	1.45	1.7	13.9	23.1486	23.7106	41.1	10.7558	15.6847	2.92693	36.8314	41.7603	4.2686	-0.660299
E	Cl 15	2	6.908	113	123.595	148	4.3	114	1.43	1.7	14.1	22.0191	22.5536	41.16	10.9342	15.7616	2.88385	35.8372	40.6645	5.32284	0.49547
E	Cl 15	3	6.964	92.7	108.643	147	4.4	115	1.42	1.7	14.1	20.5495	21.0484	39.24	11.2786	15.9099	2.80838	34.6365	39.2678	4.60353	-0.0277751
E	Cl 15	4	7.004	80	99.0832	147	4.4	116	1.4	1.8	14.1	19.4452	19.9172	38.1	11.5246	16.0159	2.76012	33.7299	38.2211	4.37012	-0.121139
E	Cl 15	5	7.053	65.6	88.5116	146	4.4	117	1.39	1.8	14.1	17.8495	18.2828	36.08	11.8259	16.1457	2.70676	32.3822	36.7019	3.69782	-0.621885
E	Cl 15	6	7.104	53.1	78.7046	146	4.4	118	1.37	1.9	14.2	16.2486	16.643	34.94	12.1396	16.2807	2.65726	31.0455	35.1866	3.89454	-0.246609
E	Cl 15	7	7.158	41.5	69.5024	146	4.4	118	1.34	1.9	14	14.3804	14.7294	34.88	12.4717	16.4238	2.61082	29.4629	33.415	5.41713	1.46505
E	Cl 15	8	7.206	32.6	62.23	145	4.4	120	1.32	2.1	14	12.6165	12.9228	31.64	12.7669	16.5509	2.57411	27.9575	31.7415	3.68249	-0.101542
E	Cl 15	9	7.239	27.5	57.6766	145	4.4	120	1.3	2.1	13.9	11.483	11.7617	31.6	12.9698	16.6383	2.55112	27.0039	30.6724	4.59606	0.927565
E	Cl 15	10	7.292	20.1	51.0505	144	4.5	122	1.27	2.2	13.9	9.48238	9.71258	28.54	13.2958	16.7787	2.51768	25.2959	28.7788	3.24414	-0.238795
F	Cl 15	1	7.286	25.6	51.7607	144	4	119	1.23	1.4	13.6	11.9114	12.2005	31.76	13.2589	16.7628	2.52126	27.6915	31.1955	4.06848	0.564535
F	Cl 15	2	7.25	30.9	56.2341	144	4.1	118	1.27	1.5	13.3	13.2337	13.5549	32.84	13.0375	16.6675	2.54384	28.815	32.445	4.025	0.395018
F	Cl 15	3	7.193	41.6	64.121	145	4.1	118	1.28	1.5	13.9	15.6248	16.0041	33.86	12.6869	16.5165	2.58365	30.8954	34.725	2.96459	-0.864958
F	Cl 15	4	7.128	55.9	74.4732	146	4.2	116	1.32	1.6	13.7	18.0773	18.5161	36.94	12.2872	16.3443	2.63591	33.0004	37.0575	3.93961	-0.11751
F	Cl 15	5	7.081	68.8	82.9851	147	4.2	115	1.34	1.6	13.6	19.9669	20.4516	38.98	11.9982	16.2198	2.67887	34.6439	38.8656	4.33612	0.114445
F	Cl 15	6	7.041	81.4	90.9913	147	4.2	114	1.36	1.6	13.4	21.545	22.068	40.02	11.7522	16.1139	2.71928	36.0164	40.3781	4.0036	-0.358115
F	Cl 15	7	7.005	94.5	98.8553	148	4.3	114	1.36	1.6	13.5	23.0225	23.5814	41.12	11.5308	16.0185	2.75897	37.3123	41.8	3.80774	-0.680022
F	Cl 15	8	6.975	104	105.925	148	4.3	113	1.19	1.6	13.3	23.6458	24.2199	41.78	11.3462	15.939	2.79466	37.7868	42.3795	3.99325	-0.599543
F	Cl 15	9	6.946	112	113.24	148	4.3	113	1.25	1.6	13.4	23.8199	24.3981	41.9	11.1679	15.8622	2.83158	37.8194	42.5137	4.08064	-0.613679
F	Cl 15	10	6.927	120	118.304	149	4.4	113	1.3	1.7	13.5	24.4288	25.0219	43	11.051	15.8119	2.85714	38.337	43.0979	4.66298	-0.0978689
F	Cl 15	11	6.921	124	119.95	149	4.5	113	1.31	1.7	13.5	24.8968	25.5012	43.12	11.0142	15.796	2.86545	38.7764	43.5582	4.34362	-0.438228
G	Cl 15	1	7.316	22.5	48.3059	145	4	124	1.24	1.3	15.2	11.2177	11.49	27.88	13.4434	16.8423	2.50383	27.1649	30.5638	0.715072	-2.68384
G	Cl 15	2	7.281	27	52.36	146	4.1	123	1.26	1.4	15.5	12.419	12.7204	29.92	13.2281	16.7496	2.52429	28.1714	31.6928	1.7486	-1.77284
G	Cl 15	3	7.217	37	60.6736	146	4.1	122	1.29	1.4	15.4	14.6867	15.0432	30.98	12.8345	16.5801	2.56625	30.0875	33.833	0.892535	-2.85298
G	Cl 15	4	7.174	44.9	66.9885	147	4.1	121	1.31	1.4	15.3	16.1424	16.5343	33.02	12.5701	16.4662	2.59813	31.3106	35.2067	1.70939	-2.18668
G	Cl 15	5	7.093	63.7	80.7235	148	4.2	120	1.35	1.4	15.5	19.0047	19.466	35.2	12.0719	16.2516	2.66745	33.7441	37.9238	1.4559	-2.72376
G	Cl 15	6	7.036	79.5	92.045	149	4.2	119	1.37	1.5	15.7	20.8012	21.3062	37.14	11.7214	16.1006	2.7246	35.2472	39.6264	1.89279	-2.48643
G	Cl 15	7	6.99	94.8	102.329	149	4.2	119	1.39	1.5	15.6	22.3116	22.8532	37.18	11.4385	15.9788	2.77651	36.5266	41.0668	0.653439	-3.88684
G	Cl 15	8	6.958	106	110.154	150	4.3	118	1.4	1.4	15.2	23.1754	23.738	39.4	11.2417	15.894	2.816	37.2331	41.8854	2.16689	-2.48542
G	Cl 15	9	6.93	117	117.49	151	4.3	117	1.42	1.5	15.6	23.9832	24.5654	41.34	11.0695	15.8198	2.85303	37.9057	42.6561	3.43426	-1.31608
G	Cl 15	10	6.892	134	128.233	151	4.3	117	1.42	1.5	15.5	25.1667	25.7776	41.34	10.8358	15.7192	2.90726	38.9098	43.7931	2.43024	-2.45314
H	Cl 15	1	7.281	22.4	52.36	144	3.7	123	1.24	1.3	12	10.3031	10.5533	27.58	13.2281	16.7496	2.52429	26.0556	29.577	1.52443	-1.99702
H	Cl 15	2	7.234	28	58.3445	145	3.8	122	1.27	1.4	12.2	11.5579	11.8385	29.64	12.9391	16.6251	2.5545	27.0515	30.7375	2.58849	-1.09751
H	Cl 15	3	7.184	35.5	65.4636	145	3.8	122	1.29	1.4	12.2	13.0602	13.3772	29.68	12.6316	16.4927	2.59043	28.2822	32.1433	1.39777	-2.46328
H	Cl 15	4	7.132	44	73.7904	146	3.8	121	1.31	1.4	12.1	14.3607	14.7093	31.72	12.3118	16.3549	2.63246	29.3049	33.348	2.41509	-1.62802
H	Cl 15	5	7.078	55.2	83.5603	147	3.9	121	1.34	1.4	12.2	15.9096	16.2959	32.88	11.9797	16.2119	2.68177	30.5711	34.8033	2.30888	-1.92329
H	Cl 15	6	7.01	71.9	97.7237	147	3.9	120	1.37	1.4	12.1	17.7195	18.1496	33.94	11.5615	16.0318	2.75326	32.0342	36.5045	1.90578	-2.56447
H	Cl 15	7	6.962	85.3	109.144	148	3.9	119	1.38	1.5	12.2	18.8222	19.2791	35.86	11.2663	15.9046	2.81091	32.8994	37.5377	2.96059	-1.67772
H	Cl 15	8	6.927	96.3	118.304	148	4	119	1.39	1.4	12.2	19.6041	20.08	36.08	11.051	15.8119	2.85714	33.5123	38.2732	2.56767	-2.19317
H	Cl 15	9	6.901	105	125.603	149	4	119	1.4	1.4	12.2	20.1331	20.6219	37.1	10.8911	15.743	2.89398	33.9182	38.7701	3.18176	-1.67011
H	Cl 15	10	6.88	113	131.826	149	4	119	1.4	1.4	12.2	20.6443	21.1454	37.1	10.762	15.6874	2.92539	34.3317	39.2571	2.76832	-2.15708
H	Cl 15	11	6.859	121	138.357	149	4	118	1.41	1.5	12.2	21.0623	21.5737	38.02	10.6328	15.6318	2.95836	34.6536	39.6525	3.36644	-1.63248
J	Cl 15	1	7.289	21.6	51.4044	143	4.2	123	1.31	1.9	13.7	10.1199	10.3655	26.62	13.2773	16.7708	2.51946	25.9167	29.4101	0.70331	-2.79013
J	Cl 15	2	7.219	30.5	60.3949	144	4.3	122	1.34	1.9	13.8	12.1625	12.4577	28.78	12.8468	16.5854	2.56484	27.5742	31.3127	1.20585	-2.53267
J	Cl 15	3	7.15	42.4	70.7946	145	4.4	121	1.38	2.1	13.8	14.4241	14.7742	30.76	12.4225	16.4026	2.61734	29.4639	33.444	1.29611	-2.68398
J	Cl 15	4	7.102	52.6	79.0679	145	4.4	120	1.34	2.1	13.7	16.0216	16.4106	31.68	12.1273	16.2754	2.6591	30.808	34.9562	0.871956	-3.27619
J	Cl 15	5	7.048	64.5	89.5365	146	4.5	119	1.43	2.1	14	17.3493	17.7704	33.96	11.7952	16.1324	2.71194	31.8564	36.1936	2.1036	-2.23361
J	Cl 15	6	7.018	73.7	95.9401	147	4.5	119	1.43	2.1	13.8	18.5007	18.9499	34.96	11.6107	16.0529	2.74426	32.8557	37.2979	2.10431	-2.33793
J	Cl 15	7	6.97	87.5	107.152	147	4.5	118	1.45	2.2	13.8	19.6666	20.144	35.9	11.3155	15.9258	2.80085	33.783	38.3933	2.11704	-2.49326
J	Cl 15	8	6.93	102	117.49	148	4.6	118	1.47	2.1	13.8	20.9084	21.416	37.14	11.0695	15.8198	2.85303	34.831	39.5813	2.30903	-2.44131
J	Cl 15	9	6.898	115	126.474	148	4.6	117	1.44	2.2	13.7	21.8987	22.4304	37.98	10.8727	15.7351	2.89838	35.6698	40.5322	2.31017	-2.5522
J	Cl 15	10	6.866	124	136.144	149	4.8	117	1.49	2.4	13.9	21.9353	22.4678	39.08	10.6759	15.6503	2.94719	35.5584	40.5328	3.52163	-1.45278
K	Cl 15	1	7.28	21.6	52.4807	141	3.7	122	1.24	1.1	12.9	9.91232	10.1529	25.78	13.222	16.7469	2.5249	25.6592	29.1842	0.120785	-3.40416
K	Cl 15	2	7.213	29.6	61.235	142	3.8	121	1.27	1.2	12.7	11.6416	11.9242	27.84	12.8099	16.5695	2.56909	27.0206	30.7802	0.819352	-2.94017
K	Cl 15	3	7.161	39	69.024	143	3.9	121	1.28	1.2	12.9	13.6077	13.9381	28.96	12.4901	16.4317	2.6084	28.7063	32.6479	0.253709	-3.68787
K	Cl 15	4	7.084	53.6	82.4138	143	3.9	120	1.31	1.2	12.9	15.6634	16.0436	30.02	12.0166	16.2278	2.67599	30.356	34.5672	-0.335992	-4.54716
K	Cl 15	5	7.046	62.7	89.9498	144	4	119	1.32	1.2	13	16.7876	17.1951	32.14	11.7829	16.1271	2.71402	31.2845	35.6287	0.855463	-3.48875
K	Cl 15	6	6.991	76.8	102.094	145	4	119	1.34	1.2	13.1	18.1168	18.5567	33.18	11.4446	15.9814	2.77532	32.3368	36.8736	0.84318	-3.69359
K	Cl 15	7	6.952	88.5	111.686	145	4.1	118	1.35	1.2	13.1	19.0838	19.5471	34.3	11.2048	15.8781	2.82374	33.1123	37.7856	1.18767	-3.48565
K	Cl 15	8	6.953	88.5	111.429	145	4.1	118	1.35	1.2	13	19.1278	19.5921	34.3	11.211	15.8808	2.82244	33.1612	37.831	1.13882	-3.53099
K	Cl 15	9	6.905	105	124.451	146	4.1	118	1.36	1.2	13	20.3194	20.8127	35.32	10.9158	15.7536	2.88817	34.1233	38.9612	1.19669	-3.64118
K	Cl 15	10	6.878	115	132.434	146	4.2	117	1.36	1.2	13	20.9131	21.4208	36.42	10.7497	15.6821	2.92846	34.5913	39.5237	1.82869	-3.10371
K	Cl 15	11	6.855	124	139.637	147	4.3	117	1.37	1.3	13.2	21.3867	21.9058	37.44	10.6083	15.6212	2.96482	34.9597	39.9727	2.48026	-2.53266
AVG		Mean	7.07362	70.5029	88.7111	147.173	4.25192	118.317	1.34327	1.47212	13.8375	18.0836	18.5226	36.0221	11.9527	16.2003	1.93992	32.7442	36.9917	3.27796	-0.969564
SD		SD	0.139821	34.2416	27.3987	2.08761	0.215866	2.70657	0.0626509	0.307655	1.36689	4.41308	4.52021	4.49207	0.859896	0.370367	0.138295	3.84748	4.22333	1.55952	1.6161
			pH	PCO2	H+	Na	K	Cl	ICa	Lac	Hb	Mod-bic	Krb-bic	SIDa	Alb-Figge	Alb F-A	Pi-	SIDe Figge	SIDe F-A	SIG Figge	SIG F-A
				mmHg	nM	mM	mM		mM	mM	g/dL	mM	mM	mEq/L	mEq/L	mEq/L	mEq/L	mEq/L	mEq/L	mEq/L	mEq/L

## Sheet: Subjects & lab
Subject	Age	Height	Weight	Gender	Metabolic or hematologic disease	S-Albumin (g/dl)	S-P tot (mg/dl)	S-Mg tot (mg/dl)	B-WBC (1×10^9/L)	B-RBC (1×10^12/L)	B-Hb (g/dL)	B-Hct (%)	B-Plt (1×10^9/L)
A	32	1.83	95	M	no	4.9	3.5	2.17	6.71	4.81	14.7	40.1	256
B	42	1.72	72	M	no	4.9	3	1.93	N/A	N/A	N/A	N/A	N/A
C	25	1.7	65	F	no	5.1	3.5	2.01	5.4	4.5	12.1	34.9	238
D	28	1.92	95	M	no	5.1	3.9	1.97	5.82	5.18	14.9	43.9	222
E	34	1.73	68	M	no	5.2	3.6	2.07	5.82	5.17	14.5	41.1	211
F	30	1.67	62	F	no	5	3.8	2.19	3.76	4.76	14.7	42.4	242
G	29	1.94	108	M	no	5.1	3.5	2.2	6.26	4.89	15.7	44.4	205
H	28	1.72	63	F	no	5.1	3.3	2.09	7.77	4.71	12.5	39.3	254
J	28	1.65	62	F	no	4.9	3.5	1.87	7.94	4.77	14.1	41.2	227
K	28	1.65	56	F	no	4.3	3.4	1.99	8.17	4.61	13	39.7	362
						4.96	3.5	2.049	4.96	4.96	14.0222	40.7778
						0.254733	0.249444	0.113964	1.21427	0.229607	1.21427	2.83142
							mM	mM
							1.13	0.84
