# Supplementary material for: Accuracy of the strong‐ion gap: Dependency on albumin electrical charge and fluid electroneutrality
Source: Physiol Rep. 2026 Jul 22;14(14):e71006. doi: 10.14814/phy2.71006 (PMC13390550; doi:10.14814/phy2.71006)
Supplement: Supplementary file 3 — Data S3. [file PHY2-14-e71006-s006.xlsx]

## Sheet: Morgan
SUPPLEMENTARY MATERIAL S-3							Morgan SIG stability
															FA	Fogh-Andersen
			MEASUREMENTS					Assume					CALCULATIONS			Morgan						Morgan
	PCO2	pH	[H+]	Alb	Na	K	ICa	Mg	CL	Pi	Lac		Alb-Fig	Alb-FA	Pi-	HCO3	SIDa	SIDe-Fig	SIDe-FA	SIG-Fig	SIG-FA	SIG
	mmHg		nM	g/L	mM	mM	mM	mM	mM	mM	mM		mEq/L	mEq/L	mEq/L	mEq/L	mEq/L	mEq/L	mEq/L	mEq/L	mEq/L	mEq/L
INITIAL 1	264	6.84	144.544	44	144	4.4	1.32	0.8	96	1.14	1.7		9.25408	12.9267	1.8748	43.3	54.94	54.4289	58.1015	0.511122	-3.16147	-1.2
FINAL 1	19	7.59	25.704	44	137	4.2	1.02	0.8	108	1.14	2.3		13.3131	14.5998	2.13899	17.1	34.54	32.5521	33.8388	1.98793	0.701235	0.4
INITIAL 2	232	6.77	169.824	24	139	4.7	1.34	0.44	100	0.78	8.5		4.84104	6.96574	1.26589	32.4	38.76	38.5069	40.6316	0.253075	-1.87162	-0.1
FINAL 2	15	7.57	26.9153	24	133	4.6	1.12	0.44	108	0.78	9.3		7.20264	7.93918	1.4587	13.1	23.42	21.7613	22.4979	1.65866	0.922123	0.8
	Morgan et al.		Stability of the strong ion gap vs the anion gap										Anaesh Intensive Care				35:370-373 2016
			over extremes of PCO2 and pH
