# Supplementary material for: Accuracy of the strong‐ion gap: Dependency on albumin electrical charge and fluid electroneutrality
Source: Physiol Rep. 2026 Jul 22;14(14):e71006. doi: 10.14814/phy2.71006 (PMC13390550; doi:10.14814/phy2.71006)
Supplement: Supplementary file 4 — Data S4. [file PHY2-14-e71006-s001.xlsx]

## Sheet: Morgan head to head
SUPPLEMENTARY MATERIALS S-4
			Morgan		Head to head
			MEASUREMENTS							Add						CALCULATIONS							MORGAN
	PCO2	Na	K	Cl	ICa	Ca	Lac	Pi	Alb	Mg	pH	HCO3		SIDa	Pi-	Alb-Figge	Alb FA	SIDe Figge	SIDe FA	SIG Figge	SIG FA		Actual
	mmHg	mM	mM	mM	mM	mM	mM	mM	g/dl	mM		Morgan		mEq/L	mEq/L	mEq/L	mEq/L	mEq/L	mEq/L	mEq/L	mEq/L		mEq/L
																							Mean	SD
T1	40.6	137.4	4.16	104.9	1.16	2.32	0.88	1.04	32.3	-0.42	7.41	24.9		37.26	1.89352	9.05789	11.041	35.8514	37.8345	1.40859	-0.574498		1.41	0.87
T2	37.1	134.4	4.62	105.3	0.89	1.78	0.79	0.85	19.8	2.35	7.37	20.7		39.41	1.53708	5.4551	6.7262	27.6922	28.9633	11.7178	10.4467		11.73	3.28
T3	33.6	134.7	5.29	108.7	1.02	2.04	1.25	0.89	21.3	1.3	7.44	22.2		34.68	1.62866	6.05176	7.31475	29.8804	31.1434	4.79958	3.53659		4.8	1.49
T4	43.5	136.9	4.36	108.3	1.08	2.16	1.23	1.11	29.1	0.63	7.36	23.8		35.15	2.00382	7.98155	9.87005	33.7854	35.6739	1.36464	-0.523871		1.36	0.73
	Morgan et al. A head to head evaluation of 8 biochemical scanning tools for unmeasured ions. J Clin Monitor Comput 31:449-457 2016
