# Supplementary material for: Accuracy of the strong‐ion gap: Dependency on albumin electrical charge and fluid electroneutrality
Source: Physiol Rep. 2026 Jul 22;14(14):e71006. doi: 10.14814/phy2.71006 (PMC13390550; doi:10.14814/phy2.71006)
Supplement: Supplementary file 5 — Data S5. [file PHY2-14-e71006-s002.xlsx]

## Sheet: Blood-gas analyzer
Date	Subject	Sample	N	pH	pCO2 (mmHg)	pO2 (mmHg)	Na+ (mmol/L)	K+ (mmol/L)	Cl- (mmol/L)	Ca++ (mmol/L)	Glu mg/dL)	Lac (mmol/L)	tHb (g/dL)	sO2 (%)	Mod-Bic	Krb-Bic
2021-11-05 10:09:00	A	baseline	0	7.429	42.2	50.2	144	3.8	105	1.2	105	1	15.1	90	27.2919	27.9544
2021-11-05 11:02:00	A	Cl 15	1	6.924	126	138	150	4.1	115	1.4	101	1.1	14.2	96.2	25.4737	26.0921
2021-11-05 11:03:00	A	Cl 15	2	6.957	111	128	150	4.2	115	1.39	100	1.2	14.5	96.4	24.2128	24.8006
2021-11-05 11:06:00	A	Cl 15	3	6.996	97.5	131	150	4.2	116	1.39	98	1.2	14.4	96.8	23.2662	23.831
2021-11-05 11:07:00	A	Cl 15	4	7.031	86	128	149	4.2	116	1.37	97	1.2	14.5	97.2	22.2444	22.7844
2021-11-05 11:08:00	A	Cl 15	5	7.066	75.6	131	149	4.3	116	1.36	97	1.3	14.5	97.7	21.1955	21.71
2021-11-05 11:10:00	A	Cl 15	6	7.106	64.8	135	149	4.3	117	1.34	96	1.3	14.6	98.2	19.9203	20.4039
2021-11-05 11:11:00	A	Cl 15	7	7.143	56.3	141	148	4.3	118	1.32	95	1.4	14.4	98.6	18.8465	19.304
2021-11-05 11:12:00	A	Cl 15	8	7.179	48.7	148	148	4.3	118	1.3	94	1.4	14.4	98.8	17.7113	18.1413
2021-11-05 11:13:00	A	Cl 15	9	7.221	40.8	150	148	4.3	119	1.28	97	1.5	14.5	99.1	16.3449	16.7417
2021-11-05 11:15:00	A	Cl 15	10	7.271	32.5	157	147	4.3	120	1.26	94	1.5	14.4	99.5	14.6085	14.9631
2021-11-05 11:17:00	A	Cl 15	11	7.334	23.7	159	147	4.4	122	1.23	93	1.6	14.5	99.6	12.316	12.615
2021-11-05 11:18:00	A	Cl 7.5	1	7.004	124	134	148	3.9	107	1.34	94	1.3	14	97.5	30.14	30.8717
2021-11-05 11:19:00	A	Cl 7.5	2	7.056	105	129	148	4	107	1.32	94	1.3	14.5	97.5	28.7681	29.4664
2021-11-05 11:21:00	A	Cl 7.5	3	7.087	95.3	129	148	4.1	108	1.31	92	1.3	14	97.8	28.0423	28.7231
2021-11-05 11:23:00	A	Cl 7.5	4	7.115	86.8	131	148	4.1	109	1.25	92	1.4	13.8	98.1	27.2421	27.9035
2021-11-05 11:24:00	A	Cl 7.5	5	7.144	79.7	129	147	4.1	109	1.29	91	1.4	13.9	98.3	26.7411	27.3903
2021-11-05 11:26:00	A	Cl 7.5	6	7.182	69.6	130	147	4.1	110	1.28	91	1.5	14.3	98.5	25.4877	26.1064
2021-11-05 11:27:00	A	Cl 7.5	7	7.235	58	131	147	4.1	110	1.25	91	1.6	14.5	98.9	23.9966	24.5791
2021-11-05 11:28:00	A	Cl 7.5	8	7.265	51.6	132	146	4.1	110	1.24	91	1.6	14.3	99	22.8755	23.4309
2021-11-05 11:29:00	A	Cl 7.5	9	7.312	43.2	137	146	4.1	111	1.21	93	1.7	14.2	99.4	21.3405	21.8586
2021-11-05 11:30:00	A	Cl 7.5	10	7.36	35.5	147	146	4.2	112	1.19	91	1.8	14.4	99.6	19.5862	20.0617
2021-11-05 11:32:00	A	Cl 7.5	11	7.415	28.3	151	146	4.2	114	1.17	91	1.9	14.1	99.8	17.7218	18.152
2021-11-05 11:34:00	A	Cl 7.5	12	7.472	21.7	152	145	4.2	115	1.13	91	2	13.9	99.7	15.4946	15.8708
2021-11-05 11:35:00	A	Lac 15	1	6.907	131	142	148	3.8	97	1.24	92	16	14	96.7	25.4679	26.0861
2021-11-05 11:37:00	A	Lac 15	2	6.943	116	138	148	3.9	98	1.23	93	15	14.3	96.9	24.5008	25.0955
2021-11-05 11:39:00	A	Lac 15	3	6.98	104	141	148	4	99	1.23	92	15	14.2	97.1	23.9196	24.5003
2021-11-05 11:40:00	A	Lac 15	4	7.012	93.4	138	148	4	99	1.22	92	15	14.3	97.3	23.1243	23.6856
2021-11-05 11:41:00	A	Lac 15	5	7.045	82.8	138	148	4	100	1.21	92	15	14.3	97.8	22.1183	22.6552
2021-11-05 11:43:00	A	Lac 15	6	7.08	72.5	136	147	4	100	1.2	92	15	14.3	98.1	20.9923	21.5019
2021-11-05 11:46:00	A	Lac 15	7	7.115	63.5	138	147	4	101	1.19	98	15	14.4	98.4	19.9294	20.4132
2021-11-05 11:50:00	A	Lac 15	8	7.153	54.4	141	147	4.1	102	1.19	99	16	14.3	98.7	18.6346	19.087
2021-11-05 11:51:00	A	Lac 15	9	7.198	45.1	153	147	4.1	103	1.16	98	16	14.3	99.2	17.1355	17.5515
2021-11-05 11:53:00	A	Lac 15	10	7.232	39	165	146	4.1	104	1.15	98	16	14.3	99.5	16.0246	16.4136
2021-11-05 11:54:00	A	Lac 15	11	7.268	33.3	171	146	4.1	104	1.13	95	16	14.2	99.6	14.865	15.2259
2021-11-05 11:57:00	A	Lac 15	12	7.335	23.8	167	145	4.1	105	1.1	96	16	14.3	99.7	12.3965	12.6974
2021-11-05 11:58:00	A	Lac 7.5	1	7.005	123	136	147	4	99	1.26	97	8.4	14.3	97.3	29.9658	30.6933
2021-11-05 12:00:00	A	Lac 7.5	2	7.031	113	139	148	4.1	100	1.26	96	8.3	14.1	97.6	29.2281	29.9376
2021-11-05 12:01:00	A	Lac 7.5	3	7.07	99.8	138	147	4.1	100	1.25	95	8.2	14.3	97.8	28.2392	28.9247
2021-11-05 12:05:00	A	Lac 7.5	4	7.103	90.4	142	147	4.1	101	1.25	97	8.5	14.4	98	27.5988	28.2688
2021-11-05 12:07:00	A	Lac 7.5	5	7.14	79.6	142	147	4.2	101	1.23	95	8.5	14.3	98.3	26.4627	27.1051
2021-11-05 12:08:00	A	Lac 7.5	6	7.182	69.2	143	147	4.2	102	1.21	95	8.6	14.3	98.6	25.3412	25.9564
2021-11-05 12:09:00	A	Lac 7.5	7	7.245	56	146	146	4.2	102	1.18	97	8.7	14.2	99	23.7088	24.2843
2021-11-05 12:10:00	A	Lac 7.5	8	7.277	49.6	149	146	4.2	103	1.16	97	8.8	14.3	99.2	22.6049	23.1537
2021-11-05 12:11:00	A	Lac 7.5	9	7.325	41.4	153	145	4.2	104	1.14	94	8.8	14.3	99.5	21.0728	21.5843
2021-11-05 12:13:00	A	Lac 7.5	10	7.405	30	159	145	4.2	106	1.1	94	9	14.3	99.9	18.3587	18.8044
2021-11-05 12:16:00	A	Lac 7.5	11	7.465	23.1	157	144	4.3	107	1.07	93	9.2	14.2	100.1	16.2306	16.6246
2021-11-05 12:17:00	A	Ctr	1	7.093	118	121	147	4.1	99	1.28	96	1.4	14.2	97.3	35.2049	36.0596
2021-11-05 12:18:00	A	Ctr	2	7.127	106	120	147	4.1	100	1.27	95	1.4	14.2	97.6	34.2001	35.0303
2021-11-05 12:19:00	A	Ctr	3	7.156	97	120	146	4.2	100	1.26	95	1.5	14.4	97.8	33.4575	34.2697
2021-11-05 12:21:00	A	Ctr	4	7.194	86.4	121	146	4.2	101	1.25	95	1.5	14.4	98.2	32.5263	33.3159
2021-11-05 12:22:00	A	Ctr	5	7.235	76.1	125	146	4.2	102	1.23	95	1.6	14.4	98.7	31.4852	32.2495
2021-11-05 12:24:00	A	Ctr	6	7.276	66.8	131	146	4.2	103	1.21	94	1.6	14.6	99.1	30.3737	31.1111
2021-11-05 12:25:00	A	Ctr	7	7.329	56.1	135	145	4.2	103	1.18	93	1.7	14.2	99.5	28.8194	29.519
2021-11-05 12:26:00	A	Ctr	8	7.406	43	146	145	4.2	105	1.14	94	1.7	14.4	99.8	26.3748	27.0151
2021-11-05 12:28:00	A	Ctr	9	7.468	34.3	151	144	4.2	106	1.11	92	1.8	14.2	100	24.267	24.8561
2021-11-05 12:30:00	A	Ctr	10	7.529	27.3	154	144	4.3	108	1.08	90	1.9	14.2	100.2	22.2272	22.7667
2021-11-05 12:32:00	A	Ctr	11	7.587	21.5	153	143	4.3	109	1.05	89	2	14	100.1	20.006	20.4916
2021-11-05 14:39:00	B	baseline	0	7.41	43.5	41.8	143	3.9	106	1.2	101	0.8	16.7	84.2	26.9284	27.5821
2021-11-05 15:14:00	B	Ctr	1	7.077	126	141	146	3.9	101	1.29	97	1	16	98	36.232	37.1115
2021-11-05 15:15:00	B	Ctr	2	7.107	114	134	146	3.9	101	1.27	98	1	16.1	98	35.1258	35.9785
2021-11-05 15:16:00	B	Ctr	3	7.146	101	132	146	3.9	101	1.26	98	1.1	16.1	98.1	34.0442	34.8706
2021-11-05 15:18:00	B	Ctr	4	7.183	89.5	132	145	4	102	1.24	98	1.1	16.2	98.4	32.8507	33.6482
2021-11-05 15:19:00	B	Ctr	5	7.219	78.9	134	145	4	103	1.23	96	1.1	16.1	98.7	31.4629	32.2267
2021-11-05 15:20:00	B	Ctr	6	7.258	70.1	138	145	4	104	1.21	96	1.2	16.1	99	30.5801	31.3225
2021-11-05 15:21:00	B	Ctr	7	7.316	57.8	145	144	4	104	1.18	96	1.2	16.1	99.4	28.817	29.5166
2021-11-05 15:22:00	B	Ctr	8	7.371	47.4	151	144	4	106	1.15	96	1.3	16.1	99.8	26.8225	27.4737
2021-11-05 15:23:00	B	Ctr	9	7.433	37.9	157	143	4.1	107	1.12	92	1.3	16	99.9	24.7378	25.3383
2021-11-05 15:25:00	B	Ctr	10	7.49	30.1	158	143	4.1	109	1.09	93	1.4	16.1	100	22.4021	22.9459
2021-11-05 15:27:00	B	Ctr	11	7.555	23	157	142	4.2	110	1.06	91	1.5	16	100.1	19.8815	20.3641
2021-11-05 15:28:00	B	Cl 15	1	6.907	135	147	150	4.1	113	1.4	96	1	15.8	97.2	26.2455	26.8827
2021-11-05 15:29:00	B	Cl 15	2	6.936	123	146	150	4.2	114	1.39	94	1.1	16.3	97.3	25.5639	26.1845
2021-11-05 15:31:00	B	Cl 15	3	6.969	109	148	149	4.2	115	1.39	92	1.1	16.1	97.6	24.4426	25.036
2021-11-05 15:32:00	B	Cl 15	4	6.997	98.4	144	149	4.3	115	1.37	93	1.2	16.1	97.7	23.5351	24.1065
2021-11-05 15:34:00	B	Cl 15	5	7.022	89.7	143	149	4.3	116	1.36	92	1.2	16.1	97.8	22.7255	23.2772
2021-11-05 15:35:00	B	Cl 15	6	7.054	79.7	141	149	4.3	116	1.35	92	1.3	15.5	98.2	21.736	22.2637
2021-11-05 15:36:00	B	Cl 15	7	7.1	66.7	144	148	4.4	117	1.34	92	1.3	16	98.6	20.2231	20.714
2021-11-05 15:37:00	B	Cl 15	8	7.132	58.9	144	148	4.4	117	1.32	92	1.4	16.2	98.8	19.2237	19.6904
2021-11-05 15:38:00	B	Cl 15	9	7.181	47.6	148	147	4.4	118	1.3	92	1.4	16.1	99.2	17.3912	17.8133
2021-11-05 15:39:00	B	Cl 15	10	7.23	38.2	154	147	4.4	120	1.28	90	1.4	16.1	99.4	15.6237	16.003
2021-11-05 15:41:00	B	Cl 15	11	7.278	29.9	157	146	4.5	121	1.25	90	1.5	16.2	99.6	13.6582	13.9897
2021-11-05 15:43:00	B	Cl 15	12	7.327	22.5	158	146	4.5	122	1.22	89	1.6	15.8	99.8	11.5055	11.7848
2021-11-05 15:45:00	B	Cl 7.5	1	6.982	134	143	148	3.9	107	1.34	90	1.1	15.5	97.6	30.9618	31.7134
2021-11-05 15:46:00	B	Cl 7.5	2	7.032	115	135	147	4	108	1.32	93	1.1	16	97.5	29.8139	30.5377
2021-11-05 15:47:00	B	Cl 7.5	3	7.064	103	134	147	4	109	1.32	92	1.1	16.1	97.7	28.7448	29.4426
2021-11-05 15:48:00	B	Cl 7.5	4	7.097	92.2	132	147	4	109	1.31	93	1.2	16.1	98.1	27.7621	28.4361
2021-11-05 15:50:00	B	Cl 7.5	5	7.15	77.5	137	146	4.1	110	1.29	91	1.2	16.1	98.4	26.3647	27.0047
2021-11-05 15:51:00	B	Cl 7.5	6	7.198	64.5	137	146	4.1	111	1.26	91	1.3	16.1	98.9	24.5065	25.1014
2021-11-05 15:52:00	B	Cl 7.5	7	7.247	53.6	137	145	4.1	111	1.24	92	1.3	16	99.3	22.7974	23.3509
2021-11-05 15:53:00	B	Cl 7.5	8	7.299	43.3	143	145	4.1	113	1.21	95	1.4	16.1	99.6	20.7591	21.2631
2021-11-05 15:55:00	B	Cl 7.5	9	7.356	34.1	151	144	4.1	115	1.18	92	1.4	16	99.6	18.6413	19.0938
2021-11-05 15:56:00	B	Cl 7.5	10	7.41	26.7	155	144	4.2	116	1.15	91	1.5	15.8	99.8	16.5285	16.9297
2021-11-05 15:59:00	B	Cl 7.5	11	7.468	19.8	151	143	4.3	117	1.08	94	1.8	16.2	100	14.0083	14.3484
2021-11-05 16:00:00	B	Lac 15	1	6.902	137	142	147	4	98	1.14	94	15	15.8	96.9	26.3295	26.9686
2021-11-05 16:01:00	B	Lac 15	2	6.935	123	140	147	4	99	1.19	96	15	15.6	97.2	25.5051	26.1242
2021-11-05 16:03:00	B	Lac 15	3	6.96	113	142	147	4.1	100	1.14	94	14.7	15.8	97.3	24.8199	25.4224
2021-11-05 16:04:00	B	Lac 15	4	6.993	101	138	147	4.1	100	1.2	94	14.7	15.9	97.6	23.9355	24.5166
2021-11-05 16:06:00	B	Lac 15	5	7.025	89.7	137	147	4.2	101	1.19	93	14.9	15.7	97.8	22.883	23.4386
2021-11-05 16:08:00	B	Lac 15	6	7.057	79.7	137	147	4.2	101	1.14	93	14.8	15.9	98.1	21.8867	22.418
2021-11-05 16:09:00	B	Lac 15	7	7.107	64.7	139	146	4.2	102	1.18	94	15	15.9	98.8	19.9354	20.4194
2021-11-05 16:11:00	B	Lac 15	8	7.154	54.2	151	146	4.2	103	1.16	93	15	15.8	99	18.6089	19.0606
2021-11-05 16:12:00	B	Lac 15	9	7.215	41.5	159	145	4.3	104	1.13	88	15	15.8	99.4	16.3972	16.7952
2021-11-05 16:13:00	B	Lac 15	10	7.27	31.7	160	144	4.3	106	1.1	86	15	15.7	99.7	14.2161	14.5612
2021-11-05 16:18:00	B	Lac 15	11	7.326	23.6	160	144	4.3	107	1.07	90	15	15.8	99.7	12.0402	12.3325
2021-11-05 16:19:00	B	Lac 7.5	1	6.995	129	141	147	4.1	100	1.25	97	8.2	15.8	97.6	30.7122	31.4578
2021-11-05 16:20:00	B	Lac 7.5	2	7.023	117	140	147	4.2	100	1.24	97	8.1	16	97.7	29.7103	30.4316
2021-11-05 16:21:00	B	Lac 7.5	3	7.055	106	140	146	4.3	101	1.23	98	8.1	16.1	98	28.9753	29.6787
2021-11-05 16:23:00	B	Lac 7.5	4	7.109	87.6	143	146	4.3	102	1.2	98	8.2	16.2	98.5	27.116	27.7743
2021-11-05 16:24:00	B	Lac 7.5	5	7.147	77.2	146	146	4.3	102	1.21	97	7.8	15.8	98.9	26.0819	26.715
2021-11-05 16:25:00	B	Lac 7.5	6	7.193	65	151	145	4.3	103	1.2	96	7.9	15.5	99.2	24.4138	25.0064
2021-11-05 16:26:00	B	Lac 7.5	7	7.247	53.4	154	145	4.3	104	1.17	97	7.9	15.7	99.5	22.7124	23.2637
2021-11-05 16:27:00	B	Lac 7.5	8	7.303	42.5	158	144	4.3	105	1.14	96	8	15.7	99.8	20.5641	21.0633
2021-11-05 16:28:00	B	Lac 7.5	9	7.356	34.2	159	144	4.3	107	1.11	95	8.1	15.9	99.8	18.6959	19.1498
2021-11-05 16:30:00	B	Lac 7.5	10	7.399	28.2	158	143	4.4	108	1.09	94	8.3	15.8	100	17.0204	17.4336
2021-11-05 16:32:00	B	Lac 7.5	11	7.451	21.8	158	143	4.4	109	1.06	93	8.3	15.8	100.1	14.8313	15.1913
2021-11-08 10:09:00	C	baseline	0	7.354	46.5	26.3	143	4.1	106	1.22	74	0.9	12.5	44.9	25.3031	25.9174
2021-11-08 10:52:00	C	Lac 7.5	1	6.938	126	91.5	146	4	103	1.29	69	8.2	11.9	88.7	26.3083	26.9469
2021-11-08 10:54:00	C	Lac 7.5	2	6.966	114	89.8	146	4	103	1.28	68	8.2	12	89.4	25.3879	26.0042
2021-11-08 10:56:00	C	Lac 7.5	3	6.996	104	88.3	146	4	103	1.26	68	8.2	11.9	90.3	24.8173	25.4198
2021-11-08 10:57:00	C	Lac 7.5	4	7.04	90.5	89.6	146	4	104	1.25	67	8.2	11.9	91.8	23.8985	24.4786
2021-11-08 10:58:00	C	Lac 7.5	5	7.071	81.2	89.5	145	4	104	1.24	67	8.3	11.9	92.9	23.0291	23.5882
2021-11-08 10:59:00	C	Lac 7.5	6	7.121	67.8	92.8	145	4	104	1.22	67	8.3	11.9	94.5	21.575	22.0988
2021-11-08 11:01:00	C	Lac 7.5	7	7.164	58.6	97.8	145	4	105	1.2	67	8.3	11.8	96.1	20.5882	21.088
2021-11-08 11:02:00	C	Lac 7.5	8	7.21	49.2	106	144	4	105	1.17	67	8.5	11.8	97.5	19.217	19.6836
2021-11-08 11:03:00	C	Lac 7.5	9	7.265	39.9	122	144	4	106	1.15	67	8.6	11.9	98.6	17.6886	18.118
2021-11-08 11:04:00	C	Lac 7.5	10	7.32	31.7	143	143	4	108	1.12	65	8.5	11.8	99.1	15.9507	16.338
2021-11-08 11:06:00	C	Lac 7.5	11	7.399	22.2	158	143	4.1	109	1.08	66	8.8	11.7	99.5	13.3991	13.7243
2021-11-08 11:08:00	C	Ctr	1	6.996	135	139	145	3.9	102	1.3	67	1.1	11.6	97.2	32.2148	32.9968
2021-11-08 11:10:00	C	Ctr	2	7.027	123	138	145	4	103	1.3	66	1.1	11.7	97	31.5229	32.2882
2021-11-08 11:11:00	C	Ctr	3	7.061	111	133	145	4	103	1.28	66	1.1	11.6	97.3	30.7641	31.5109
2021-11-08 11:12:00	C	Ctr	4	7.1	98	135	145	4	103	1.27	66	1.2	11.8	97.4	29.7131	30.4344
2021-11-08 11:13:00	C	Ctr	5	7.129	89.8	137	145	4	104	1.26	66	1.2	11.8	97.9	29.107	29.8136
2021-11-08 11:14:00	C	Ctr	6	7.168	80	140	144	4	104	1.24	66	1.2	12	98.2	28.3669	29.0555
2021-11-08 11:16:00	C	Ctr	7	7.224	66.5	147	144	4.1	105	1.21	65	1.3	11.9	98.7	26.8252	27.4764
2021-11-08 11:17:00	C	Ctr	8	7.286	54.7	151	143	4	105	1.17	67	1.3	11.9	99.2	25.4512	26.0691
2021-11-08 11:18:00	C	Ctr	9	7.346	44.3	155	143	4.1	106	1.14	67	1.3	11.7	99.3	23.666	24.2405
2021-11-08 11:19:00	C	Ctr	10	7.427	33.2	159	142	4.1	109	1.1	64	1.4	11.7	99.8	21.3727	21.8915
2021-11-08 11:22:00	C	Ctr	11	7.522	22.9	156	142	4.1	110	1.04	65	1.5	11.9	98.4	18.3467	18.792
2021-11-08 11:23:00	C	Cl 15	1	6.833	126	138	147	4.1	118	1.4	68	1.2	11.7	95.4	20.6582	21.1597
2021-11-08 11:25:00	C	Cl 15	2	6.862	112	135	148	4.2	118	1.4	68	1.2	11.3	95.6	19.6309	20.1074
2021-11-08 11:26:00	C	Cl 15	3	6.892	102	134	148	4.2	118	1.39	67	1.2	11.8	95.9	19.1567	19.6218
2021-11-08 11:27:00	C	Cl 15	4	6.924	90	134	147	4.3	118	1.39	67	1.2	11.7	96.3	18.1955	18.6372
2021-11-08 11:28:00	C	Cl 15	5	6.962	78.5	136	148	4.3	119	1.39	66	1.2	11.6	96.9	17.3217	17.7422
2021-11-08 11:30:00	C	Cl 15	6	7.004	67.1	137	147	4.3	120	1.36	64	1.2	11.6	97.4	16.3096	16.7056
2021-11-08 11:31:00	C	Cl 15	7	7.045	56.7	136	147	4.3	120	1.35	64	1.2	11.5	97.8	15.1462	15.5139
2021-11-08 11:32:00	C	Cl 15	8	7.081	49.3	145	146	4.3	121	1.34	64	1.2	11.5	98.4	14.3077	14.655
2021-11-08 11:33:00	C	Cl 15	9	7.118	41.3	150	147	4.4	120	1.33	65	1.3	11.4	98.6	13.0518	13.3687
2021-11-08 11:34:00	C	Cl 15	10	7.173	31.6	161	147	4.4	122	1.31	63	1.3	11.4	99	11.3347	11.6098
2021-11-08 11:38:00	C	Cl 15	11	7.249	21.1	159	147	4.4	123	1.27	64	1.4	11.5	98.9	9.01579	9.23466
2021-11-08 11:39:00	C	Cl 7.5	1	6.923	128	138	146	4.1	109	1.29	64	1.2	11.7	96.3	25.8185	26.4453
2021-11-08 11:40:00	C	Cl 7.5	2	6.957	115	137	146	4.2	109	1.27	64	1.2	11.7	96.5	25.0853	25.6943
2021-11-08 11:41:00	C	Cl 7.5	3	6.993	103	136	146	4.2	110	1.25	64	1.3	11.6	96.6	24.4095	25.002
2021-11-08 11:43:00	C	Cl 7.5	4	7.019	93.9	137	146	4.3	111	1.24	63	1.3	11.7	97	23.6258	24.1994
2021-11-08 11:44:00	C	Cl 7.5	5	7.057	82.7	137	146	4.3	110	1.32	64	1.3	11.7	97.3	22.7105	23.2618
2021-11-08 11:45:00	C	Cl 7.5	6	7.11	68.2	139	145	4.3	112	1.3	63	1.4	11.8	97.9	21.1595	21.6732
2021-11-08 11:48:00	C	Cl 7.5	7	7.157	58	144	145	4.3	112	1.28	68	1.4	11.7	98.6	20.0516	20.5384
2021-11-08 11:52:00	C	Cl 7.5	8	7.194	50.2	151	145	4.3	113	1.27	68	1.5	11.8	98.6	18.8984	19.3572
2021-11-08 11:53:00	C	Cl 7.5	9	7.259	39.3	171	145	4.4	114	1.23	66	1.5	11.5	99.3	17.1836	17.6007
2021-11-08 11:55:00	C	Cl 7.5	10	7.318	30.3	176	145	4.4	114	1.2	66	1.6	11.6	99.4	15.1762	15.5447
2021-11-08 11:56:00	C	Cl 7.5	11	7.366	24.6	171	145	4.4	115	1.17	65	1.6	11.6	99.5	13.7612	14.0953
2021-11-08 11:58:00	C	Lac 15	1	6.845	121	135	146	4.2	101	1.26	66	15	11.7	94.9	20.3942	20.8893
2021-11-08 11:59:00	C	Lac 15	2	6.879	108	132	146	4.2	102	1.25	67	15	11.7	95.4	19.6854	20.1633
2021-11-08 12:00:00	C	Lac 15	3	6.909	97.6	131	146	4.3	102	1.24	66	15	11.7	95.5	19.0621	19.5249
2021-11-08 12:01:00	C	Lac 15	4	6.942	86.8	132	146	4.3	102	1.24	67	15	11.8	96.2	18.2912	18.7352
2021-11-08 12:03:00	C	Lac 15	5	6.973	77.2	133	146	4.3	103	1.23	66	15	11.7	96.6	17.4718	17.896
2021-11-08 12:04:00	C	Lac 15	6	7.012	67.1	137	146	4.3	103	1.22	65	15	11.7	97.4	16.6128	17.0161
2021-11-08 12:05:00	C	Lac 15	7	7.057	56.3	143	145	4.4	104	1.21	65	15	11.7	97.9	15.4607	15.836
2021-11-08 12:06:00	C	Lac 15	8	7.117	44.1	151	145	4.3	105	1.18	66	16	11.8	98.6	13.9046	14.2422
2021-11-08 12:08:00	C	Lac 15	9	7.162	35.8	155	144	4.4	105	1.17	66	16	11.8	98.8	12.52	12.8239
2021-11-08 12:11:00	C	Lac 15	10	7.204	29.3	158	144	4.4	106	1.15	66	16	11.9	99	11.2873	11.5613
2021-11-08 12:13:00	C	Lac 15	11	7.251	22.8	168	143	4.4	107	1.12	65	16	11.7	99.3	9.78715	10.0247
2021-11-09 17:04:00	D	baseline	0	7.388	51.7	29.4	146	4.2	105	1.24	90	0.7	15.3	59.9	30.4237	31.1623
2021-11-09 17:45:00	D	Lac 15	1	6.934	127	138	149	4.1	100	1.28	87	14.6	14.6	96.6	26.2739	26.9118
2021-11-09 17:46:00	D	Lac 15	2	6.959	116	132	149	4.2	100	1.27	86	14.5	14.6	96.8	25.4202	26.0373
2021-11-09 17:48:00	D	Lac 15	3	6.993	103	129	149	4.2	100	1.25	86	14.5	14.4	97.1	24.4095	25.002
2021-11-09 17:49:00	D	Lac 15	4	7.027	92.4	131	149	4.2	101	1.24	84	14.4	14.6	97.4	23.6806	24.2555
2021-11-09 17:50:00	D	Lac 15	5	7.055	83.4	131	149	4.2	101	1.23	85	14.8	14.3	97.7	22.7975	23.3509
2021-11-09 17:51:00	D	Lac 15	6	7.091	73.2	133	148	4.2	102	1.22	84	14.9	14.6	98.2	21.7386	22.2664
2021-11-09 17:52:00	D	Lac 15	7	7.133	62.7	136	148	4.2	102	1.2	86	15	14.4	98.7	20.5111	21.009
2021-11-09 17:54:00	D	Lac 15	8	7.186	50.5	145	148	4.3	103	1.19	84	15	14.5	99	18.6643	19.1174
2021-11-09 17:55:00	D	Lac 15	9	7.238	40.7	152	147	4.3	104	1.16	82	15	14.4	99.4	16.9557	17.3673
2021-11-09 17:56:00	D	Lac 15	10	7.289	32.9	156	147	4.3	106	1.14	82	15	14.5	99.5	15.4141	15.7883
2021-11-09 17:59:00	D	Lac 15	11	7.359	23.1	157	147	4.3	107	1.1	82	15	14.5	99.7	12.7155	13.0242
2021-11-09 18:00:00	D	Lac 7.5	1	6.994	132	136	149	4.1	100	1.29	83	8	14.3	97.5	31.3542	32.1153
2021-11-09 18:02:00	D	Lac 7.5	2	7.07	104	133	149	4.1	101	1.27	82	8	14.4	97.6	29.4276	30.142
2021-11-09 18:03:00	D	Lac 7.5	3	7.061	107	138	149	4.2	101	1.28	82	8	14.5	97.6	29.6555	30.3754
2021-11-09 18:06:00	D	Lac 7.5	4	7.053	110	145	149	4.3	101	1.28	81	8	14.6	97.9	29.9305	30.6571
2021-11-09 18:07:00	D	Lac 7.5	5	7.082	100	140	149	4.3	101	1.27	81	8.2	14.5	98.1	29.0885	29.7947
2021-11-09 18:08:00	D	Lac 7.5	6	7.125	86.8	139	149	4.3	102	1.25	81	8.2	14.5	98.3	27.8767	28.5534
2021-11-09 18:09:00	D	Lac 7.5	7	7.167	75.9	140	148	4.3	102	1.23	81	8.4	14.3	98.6	26.8512	27.503
2021-11-09 18:10:00	D	Lac 7.5	8	7.228	61	145	148	4.3	104	1.2	80	8.4	14.6	99.1	24.8343	25.4371
2021-11-09 18:12:00	D	Lac 7.5	9	7.305	46.2	153	147	4.3	105	1.16	80	8.4	14.5	99.3	22.4576	23.0028
2021-11-09 18:13:00	D	Lac 7.5	10	7.389	33.2	159	146	4.3	107	1.12	79	8.5	14.4	99.6	19.5821	20.0575
2021-11-09 18:17:00	D	Lac 7.5	11	7.487	21.7	156	145	4.4	109	1.06	79	8.8	14.5	100.1	16.0391	16.4285
2021-11-09 18:18:00	D	Ctr	1	7.09	123	97.6	149	4.1	101	1.31	79	1.2	14.6	95	36.444	37.3288
2021-11-09 18:19:00	D	Ctr	2	7.126	110	96.4	149	4.2	101	1.29	80	1.2	14.5	95.4	35.409	36.2686
2021-11-09 18:20:00	D	Ctr	3	7.162	98.6	97	148	4.2	102	1.28	80	1.3	14.6	96.3	34.4825	35.3196
2021-11-09 18:22:00	D	Ctr	4	7.212	84.5	101	148	4.2	103	1.26	78	1.3	14.6	97.2	33.1572	33.9621
2021-11-09 18:25:00	D	Ctr	5	7.257	72.8	106	148	4.2	103	1.23	83	1.3	14.5	98.2	31.6849	32.4541
2021-11-09 18:28:00	D	Ctr	6	7.319	59.5	119	147	4.2	105	1.21	83	1.6	14.6	99.1	29.8702	30.5953
2021-11-09 18:30:00	D	Ctr	7	7.393	46.3	141	146	4.3	106	1.16	83	1.6	14.5	99.8	27.5615	28.2306
2021-11-09 18:31:00	D	Ctr	8	7.455	37.5	154	146	4.3	107	1.12	82	1.6	14.3	100	25.7485	26.3736
2021-11-09 18:32:00	D	Ctr	9	7.518	29.6	161	145	4.3	109	1.09	80	1.7	14.5	100.2	23.497	24.0675
2021-11-09 18:35:00	D	Ctr	10	7.597	21.8	159	145	4.3	111	1.05	79	1.9	14.4	100.3	20.7576	21.2615
2021-11-09 20:11:00	D	Cl 15	1	6.93	128	104	151	4.3	114	1.45	82	1.1	14.5	93.1	26.238	26.875
2021-11-09 20:13:00	D	Cl 15	2	6.963	115	102	151	4.4	114	1.43	79	1.1	14.7	93.5	25.4343	26.0517
2021-11-09 20:14:00	D	Cl 15	3	7.004	99.4	100	151	4.4	115	1.41	81	1.1	14.7	94.3	24.1606	24.7471
2021-11-09 20:15:00	D	Cl 15	4	7.051	85	101	151	4.4	115	1.4	79	1.2	14.6	95.3	23.0219	23.5807
2021-11-09 20:17:00	D	Cl 15	5	7.1	71.2	104	150	4.5	116	1.38	79	1.2	14.6	96.5	21.5875	22.1115
2021-11-09 20:18:00	D	Cl 15	6	7.154	58.2	111	150	4.5	117	1.35	80	1.2	14.7	97.7	19.9823	20.4673
2021-11-09 20:19:00	D	Cl 15	7	7.204	47.7	121	149	4.5	118	1.33	77	1.3	14.3	98.5	18.3755	18.8216
2021-11-09 20:20:00	D	Cl 15	8	7.24	39.3	131	149	4.5	119	1.31	78	1.3	14.6	99.3	16.448	16.8473
2021-11-09 20:22:00	D	Cl 15	9	7.314	29.4	151	149	4.6	121	1.27	76	1.4	14.7	99.7	14.5905	14.9446
2021-11-09 20:24:00	D	Cl 15	10	7.366	22.6	157	148	4.6	122	1.23	75	1.5	14.5	99.8	12.6424	12.9493
2021-11-09 20:26:00	D	Cl 7.5	1	6.999	130	75.1	149	4.2	107	1.39	76	1.1	14.7	85.7	31.2367	31.995
2021-11-09 20:27:00	D	Cl 7.5	2	7.039	114	73.3	149	4.2	107	1.37	77	1.2	14.7	87.5	30.0349	30.764
2021-11-09 20:29:00	D	Cl 7.5	3	7.071	103	73.1	149	4.3	108	1.36	77	1.2	14.8	88.6	29.2118	29.921
2021-11-09 20:30:00	D	Cl 7.5	4	7.111	90.6	73.7	149	4.3	109	1.34	77	1.2	14.8	90.3	28.1741	28.858
2021-11-09 20:31:00	D	Cl 7.5	5	7.155	77.9	75.7	148	4.3	109	1.33	76	1.2	14.6	92.2	26.8077	27.4584
2021-11-09 20:32:00	D	Cl 7.5	6	7.208	64.8	80.2	148	4.3	110	1.3	76	1.3	14.6	94.6	25.194	25.8056
2021-11-09 20:33:00	D	Cl 7.5	7	7.269	52.5	87.9	148	4.3	111	1.27	77	1.3	14.6	97	23.4899	24.0601
2021-11-09 20:34:00	D	Cl 7.5	8	7.341	39.7	114	147	4.3	113	1.23	75	1.4	14.6	99	20.9658	21.4748
2021-11-09 20:35:00	D	Cl 7.5	9	7.374	35	128	147	4.3	113	1.21	76	1.4	14.5	99.6	19.943	20.4271
2021-11-09 20:37:00	D	Cl 7.5	10	7.439	26.3	153	146	4.4	115	1.17	73	1.5	14.4	100.1	17.4051	17.8277
2021-11-09 20:39:00	D	Cl 7.5	11	7.493	20.3	158	146	4.5	117	1.14	74	1.7	14.5	100.2	15.2131	15.5824
2021-11-10 10:17:00	E	baseline	0	7.34	54.2	23.6	144	4	104	1.27	88	1.4	14.9	40.4	28.5575	29.2508
2021-11-10 11:07:00	E	Cl 7.5	1	6.956	133	99.5	148	3.8	108	1.41	85	1.5	14	92.1	28.945	29.6476
2021-11-10 11:08:00	E	Cl 7.5	2	6.987	120	93.7	148	4	108	1.39	85	1.5	14.3	92.3	28.048	28.7289
2021-11-10 11:09:00	E	Cl 7.5	3	7.017	108	93	147	4	108	1.38	85	1.6	14.1	92.9	27.0486	27.7053
2021-11-10 11:11:00	E	Cl 7.5	4	7.041	99.5	92.4	147	4	109	1.37	84	1.6	14.2	93.2	26.3357	26.975
2021-11-10 11:12:00	E	Cl 7.5	5	7.079	88.2	93.7	147	4	109	1.35	83	1.6	14.2	94.4	25.4794	26.098
2021-11-10 11:13:00	E	Cl 7.5	7	7.138	71	98.3	146	4	110	1.32	83	1.7	14.1	96.1	23.4952	24.0656
2021-11-10 11:14:00	E	Cl 7.5	8	7.194	58.6	107	146	4	111	1.3	83	1.7	14.4	97.5	22.0607	22.5962
2021-11-10 11:16:00	E	Cl 7.5	9	7.251	47	125	146	4.1	113	1.28	82	1.8	14.2	98.7	20.1753	20.665
2021-11-10 11:17:00	E	Cl 7.5	10	7.314	36.2	141	145	4.1	114	1.23	82	1.9	14.3	99.4	17.9651	18.4012
2021-11-10 11:20:00	E	Cl 7.5	11	7.409	23.5	158	144	4.1	116	1.18	81	2	14.1	99.8	14.5141	14.8664
2021-11-10 11:21:00	E	Lac 15	1	6.89	124	98.8	148	3.9	99	1.29	81	15	14.2	91.9	23.1816	23.7443
2021-11-10 11:22:00	E	Lac 15	2	6.923	111	98.2	148	4	100	1.28	80	15	14.3	92.2	22.3895	22.933
2021-11-10 11:24:00	E	Lac 15	3	6.954	99	96.8	147	4.1	100	1.28	82	16	14.3	92.5	21.4465	21.9671
2021-11-10 11:25:00	E	Lac 15	4	6.993	86.1	97.1	147	4.1	101	1.27	77	14.8	14.2	93.3	20.4044	20.8998
2021-11-10 11:26:00	E	Lac 15	5	7.034	74.2	99.8	147	4.1	101	1.25	79	15	14.3	94.6	19.3253	19.7944
2021-11-10 11:27:00	E	Lac 15	6	7.083	61	106	146	4.1	102	1.24	78	16	14.5	96	17.7849	18.2166
2021-11-10 11:29:00	E	Lac 15	7	7.128	50.4	116	146	4.1	103	1.22	79	16	14.4	97.4	16.2987	16.6943
2021-11-10 11:30:00	E	Lac 15	8	7.185	38.9	134	145	4.1	104	1.19	78	16	14.2	98.4	14.344	14.6922
2021-11-10 11:31:00	E	Lac 15	9	7.231	30.8	149	145	4.1	105	1.17	77	16	14.1	99	12.6262	12.9327
2021-11-10 11:34:00	E	Lac 15	10	7.292	21.4	158	144	4.2	106	1.14	77	16	14.1	99.6	10.0957	10.3408
2021-11-10 11:35:00	E	Lac 7.5	1	6.962	132	91.4	146	3.8	99	1.3	80	8.7	14.1	91	29.127	29.8341
2021-11-10 11:37:00	E	Lac 7.5	2	6.995	118	88.7	146	3.9	100	1.3	79	8.6	14.2	91.3	28.0933	28.7753
2021-11-10 11:38:00	E	Lac 7.5	3	7.044	100	88.5	146	4	101	1.29	80	8.6	14.2	92.5	26.6515	27.2985
2021-11-10 11:39:00	E	Lac 7.5	4	7.101	83	90.9	145	4	102	1.27	80	8.6	14.2	94.3	25.2232	25.8355
2021-11-10 11:40:00	E	Lac 7.5	5	7.138	72	93.6	145	4	102	1.25	79	8.7	14.2	95.4	23.8262	24.4046
2021-11-10 11:42:00	E	Lac 7.5	6	7.2	57.8	102	145	4	103	1.23	80	8.8	14.2	97	22.0622	22.5978
2021-11-10 11:43:00	E	Lac 7.5	7	7.252	47.3	114	144	4	104	1.2	81	8.8	14.3	98.2	20.3509	20.8449
2021-11-10 11:44:00	E	Lac 7.5	8	7.313	37	134	144	4	106	1.17	79	8.9	14.2	99.1	18.3199	18.7646
2021-11-10 11:46:00	E	Lac 7.5	9	7.358	29.8	147	143	4	107	1.14	78	8.9	14.2	99.4	16.3658	16.7631
2021-11-10 11:48:00	E	Lac 7.5	10	7.432	21	154	143	4.1	108	1.1	77	9.1	13.9	99.8	13.6754	14.0074
2021-11-10 11:50:00	E	Ctr	1	7.033	133	104	145	3.9	100	1.32	79	1.7	14	94.8	34.5599	35.3989
2021-11-10 11:51:00	E	Ctr	2	7.065	120	97.7	145	4	100	1.32	80	1.7	14.1	94.6	33.5662	34.3811
2021-11-10 11:52:00	E	Ctr	3	7.095	109	98.2	145	4	101	1.31	80	1.7	14.1	95.3	32.6699	33.463
2021-11-10 11:54:00	E	Ctr	4	7.137	95.9	102	145	4	101	1.3	79	1.7	14.2	96	31.6621	32.4307
2021-11-10 11:55:00	E	Ctr	5	7.185	81.8	105	144	4	102	1.27	79	1.8	14.3	97.1	30.163	30.8952
2021-11-10 11:56:00	E	Ctr	6	7.246	66.9	115	144	4	103	1.24	79	1.8	14.2	98.3	28.3888	29.078
2021-11-10 11:57:00	E	Ctr	7	7.317	52.1	132	143	4	104	1.2	79	1.9	13.9	99.3	26.0351	26.6671
2021-11-10 11:58:00	E	Ctr	8	7.389	40.3	116	143	4	106	1.16	76	1.9	14	99.9	23.7699	24.3469
2021-11-10 12:01:00	E	Ctr	9	7.45	31.8	135	142	4.1	107	1.14	78	2	14	100.1	21.5848	22.1088
2021-11-10 12:04:00	E	Ctr	10	7.526	23.1	129	142	4.1	109	1.09	77	2.2	14.1	100.2	18.6781	19.1316
2021-11-10 12:06:00	E	Cl 15	1	6.879	127	97.3	148	4.2	114	1.45	80	1.7	13.9	94.3	23.1486	23.7106
2021-11-10 12:07:00	E	Cl 15	2	6.908	113	103	148	4.3	114	1.43	80	1.7	14.1	93.6	22.0191	22.5536
2021-11-10 12:08:00	E	Cl 15	3	6.964	92.7	104	147	4.4	115	1.42	80	1.7	14.1	94.6	20.5495	21.0484
2021-11-10 12:10:00	E	Cl 15	4	7.004	80	107	147	4.4	116	1.4	78	1.8	14.1	95.6	19.4452	19.9172
2021-11-10 12:11:00	E	Cl 15	5	7.053	65.6	113	146	4.4	117	1.39	79	1.8	14.1	96.8	17.8495	18.2828
2021-11-10 12:14:00	E	Cl 15	6	7.104	53.1	125	146	4.4	118	1.37	79	1.9	14.2	97.7	16.2486	16.643
2021-11-10 12:17:00	E	Cl 15	7	7.158	41.5	145	146	4.4	118	1.34	84	1.9	14	98.8	14.3804	14.7294
2021-11-10 12:21:00	E	Cl 15	8	7.206	32.6	159	145	4.4	120	1.32	82	2.1	14	99.3	12.6165	12.9228
2021-11-10 12:22:00	E	Cl 15	9	7.239	27.5	169	145	4.4	120	1.3	81	2.1	13.9	99.6	11.483	11.7617
2021-11-10 12:25:00	E	Cl 15	10	7.292	20.1	167	144	4.5	122	1.27	78	2.2	13.9	99.7	9.48238	9.71258
2021-11-12 09:54:00	F	baseline	0	7.436	38.6	47.4	141	3.9	105	1.17	94	0.8	14.6	84.3	25.3693	25.9852
2021-11-12 10:32:00	F	Cl 7.5	1	7.488	19.5	139	142	3.8	115	1.13	91	1.3	13.8	99.9	14.4463	14.797
2021-11-12 10:33:00	F	Cl 7.5	2	7.467	21.2	132	142	3.8	114	1.12	89	1.3	13.7	99.6	14.9643	15.3276
2021-11-12 10:34:00	F	Cl 7.5	3	7.438	23.7	131	142	3.9	114	1.13	89	1.3	14	99.6	15.6484	16.0283
2021-11-12 10:36:00	F	Cl 7.5	4	7.379	30.4	136	143	3.9	113	1.17	87	1.4	13.9	99.4	17.5225	17.9478
2021-11-12 10:38:00	F	Cl 7.5	5	7.279	45.4	145	144	4	111	1.23	85	1.4	14	99.2	20.7863	21.2909
2021-11-12 10:39:00	F	Cl 7.5	6	7.191	62	145	145	4	109	1.26	86	1.4	14	98.9	23.18	23.7427
2021-11-12 10:40:00	F	Cl 7.5	7	7.16	69.1	145	145	4	108	1.27	86	1.5	14.1	98.9	24.0547	24.6386
2021-11-12 10:41:00	F	Cl 7.5	8	7.106	83.1	148	146	4.1	107	1.29	85	1.5	14.1	98.6	25.546	26.1661
2021-11-12 10:42:00	F	Cl 7.5	9	7.04	102	153	147	4.1	107	1.32	83	1.5	14.1	98.2	26.9353	27.5892
2021-11-12 10:44:00	F	Cl 7.5	10	6.996	118	154	147	4.2	107	1.33	81	1.5	14.1	97.8	28.1581	28.8417
2021-11-12 10:46:00	F	Cl 7.5	11	6.974	126	151	148	4.3	107	1.34	81	1.5	14	97.5	28.582	29.2758
2021-11-12 10:48:00	F	Lac 15	1	7.327	22	150	142	3.8	103	1.08	84	15	13.7	99.4	11.2498	11.5229
2021-11-12 10:49:00	F	Lac 15	2	7.288	26.4	144	142	3.9	103	1.1	84	16	13.7	99.4	12.3403	12.6399
2021-11-12 10:50:00	F	Lac 15	3	7.205	38.4	147	143	3.9	102	1.14	83	16	13.8	99	14.827	15.1869
2021-11-12 10:51:00	F	Lac 15	4	7.109	57.9	151	144	4	100	1.17	83	16	13.7	98.6	17.9226	18.3576
2021-11-12 10:53:00	F	Lac 15	5	7.044	73.6	151	145	4	99	1.2	82	16	13.7	98.4	19.6155	20.0917
2021-11-12 10:54:00	F	Lac 15	6	7.003	86.2	154	146	4	99	1.21	80	16	13.8	98.3	20.904	21.4114
2021-11-12 10:55:00	F	Lac 15	7	6.971	96.5	151	146	4	98	1.22	82	16	14.1	97.9	21.7395	22.2672
2021-11-12 10:56:00	F	Lac 15	8	6.941	107	144	146	4.1	98	1.21	81	16	14	97.6	22.496	23.0421
2021-11-12 10:58:00	F	Lac 15	9	6.916	116	134	147	4.1	98	1.24	82	16	13.9	97.6	23.0239	23.5829
2021-11-12 11:01:00	F	Lac 15	10	6.894	125	106	147	4.2	98	1.11	81	16	13.9	97	23.5848	24.1573
2021-11-12 11:02:00	F	Lac 7.5	1	7.472	20.3	95.2	140	3.8	106	1.04	83	8.9	13.6	100	14.495	14.8469
2021-11-12 11:03:00	F	Lac 7.5	2	7.42	25.5	97.9	141	3.9	105	1.07	83	8.9	13.7	99.8	16.1533	16.5454
2021-11-12 11:05:00	F	Lac 7.5	3	7.338	35.7	94.8	142	3.9	103	1.12	82	9	13.7	99.6	18.7236	19.1781
2021-11-12 11:06:00	F	Lac 7.5	4	7.241	51.7	99.2	143	4	102	1.16	81	8.9	13.8	99.2	21.6876	22.2141
2021-11-12 11:07:00	F	Lac 7.5	5	7.13	76	112	145	4	100	1.21	80	8.8	13.8	98.8	24.6908	25.2902
2021-11-12 11:08:00	F	Lac 7.5	6	7.057	97.1	115	146	4.1	99	1.24	78	8.7	13.9	98.2	26.6649	27.3123
2021-11-12 11:11:00	F	Lac 7.5	7	7.066	101	148	146	4.1	99	1.25	61	8.6	14	98.1	28.3167	29.0041
2021-11-12 11:13:00	F	Lac 7.5	8	7.056	108	152	146	4.2	98	1.25	62	8.7	14.1	97.9	29.59	30.3083
2021-11-12 11:14:00	F	Lac 7.5	9	7.036	116	151	146	4.2	98	1.25	62	8.7	14.1	97.9	30.3514	31.0883
2021-11-12 11:17:00	F	Lac 7.5	10	7.034	125	149	147	4.3	97	1.26	64	8.7	14.1	97.5	32.556	33.3464
2021-11-12 11:18:00	F	Ctr	1	7.517	22.4	155	140	3.8	108	1.05	69	1.4	13.8	100.1	17.7406	18.1713
2021-11-12 11:19:00	F	Ctr	2	7.457	29.4	154	141	3.8	106	1.08	70	1.5	13.9	100	20.28	20.7724
2021-11-12 11:20:00	F	Ctr	3	7.389	40.1	153	142	3.9	104	1.12	72	1.5	13.7	99.9	23.6519	24.2261
2021-11-12 11:21:00	F	Ctr	4	7.307	55.9	154	143	3.9	102	1.17	73	1.5	13.9	99.6	27.2982	27.9608
2021-11-12 11:22:00	F	Ctr	5	7.232	74.1	154	144	3.9	101	1.21	73	1.5	13.9	99.2	30.4467	31.1858
2021-11-12 11:25:00	F	Ctr	6	7.179	88.9	155	144	4	99	1.24	82	1.6	13.9	99.1	32.3313	33.1162
2021-11-12 11:29:00	F	Ctr	7	7.145	99.3	157	145	4	100	1.27	83	1.7	14	98.9	33.3942	34.2048
2021-11-12 11:30:00	F	Ctr	8	7.107	111	170	146	4.1	99	1.28	83	1.6	14	98.9	34.2014	35.0317
2021-11-12 11:31:00	F	Ctr	9	7.076	123	172	146	4.1	98	1.28	84	1.7	13.9	98.8	35.288	36.1446
2021-11-12 11:34:00	F	Ctr	10	7.063	134	164	146	4.1	98	1.3	83	1.7	13.9	98.4	37.3101	38.2158
2021-11-12 11:35:00	F	Cl 15	1	7.286	25.6	143	144	4	119	1.23	88	1.4	13.6	99.5	11.9114	12.2005
2021-11-12 11:38:00	F	Cl 15	2	7.25	30.9	97.2	144	4.1	118	1.27	89	1.5	13.3	99.4	13.2337	13.5549
2021-11-12 11:39:00	F	Cl 15	3	7.193	41.6	97	145	4.1	118	1.28	88	1.5	13.9	99.1	15.6248	16.0041
2021-11-12 11:40:00	F	Cl 15	4	7.128	55.9	99.6	146	4.2	116	1.32	89	1.6	13.7	98.8	18.0773	18.5161
2021-11-12 11:42:00	F	Cl 15	5	7.081	68.8	86.4	147	4.2	115	1.34	88	1.6	13.6	98.5	19.9669	20.4516
2021-11-12 11:43:00	F	Cl 15	6	7.041	81.4	85.3	147	4.2	114	1.36	86	1.6	13.4	98.3	21.545	22.068
2021-11-12 11:44:00	F	Cl 15	7	7.005	94.5	70.3	148	4.3	114	1.36	85	1.6	13.5	98.1	23.0225	23.5814
2021-11-12 11:46:00	F	Cl 15	8	6.975	104	73.3	148	4.3	113	1.19	86	1.6	13.3	97.9	23.6458	24.2199
2021-11-12 11:47:00	F	Cl 15	9	6.946	112	63.2	148	4.3	113	1.25	87	1.6	13.4	97.6	23.8199	24.3981
2021-11-12 11:48:00	F	Cl 15	10	6.927	120	63.9	149	4.4	113	1.3	86	1.7	13.5	97.5	24.4288	25.0219
2021-11-12 11:51:00	F	Cl 15	11	6.921	124	26.1	149	4.5	113	1.31	87	1.7	13.5	97	24.8968	25.5012
2021-11-15 12:46:00	G	baseline	1	7.371	50.7	29.3	144	3.7	106	1.22	77	0.9	16.1	54.8	28.6899	29.3864
2021-11-15 13:23:00	G	Ctr	1	7.525	27.2	54.5	142	3.5	109	1.09	70	1.3	15.3	92.6	21.9427	22.4754
2021-11-15 13:25:00	G	Ctr	2	7.48	31.6	59.2	143	3.6	108	1.11	70	1.4	15.3	93.4	22.9831	23.541
2021-11-15 13:26:00	G	Ctr	3	7.393	43	70.2	144	3.6	107	1.15	68	1.4	15.4	94.6	25.597	26.2184
2021-11-15 13:27:00	G	Ctr	4	7.278	64.2	93.2	145	3.7	105	1.21	67	1.4	15.2	96.3	29.3262	30.0382
2021-11-15 13:29:00	G	Ctr	5	7.237	73.2	109	145	3.7	105	1.23	67	1.4	15.4	97.3	30.4251	31.1637
2021-11-15 13:30:00	G	Ctr	6	7.191	85	123	146	3.7	104	1.25	67	1.5	15.4	97.7	31.779	32.5505
2021-11-15 13:31:00	G	Ctr	7	7.15	97.1	140	146	3.8	104	1.27	67	1.5	15.4	98	33.0324	33.8343
2021-11-15 13:33:00	G	Ctr	8	7.109	110	155	147	3.8	103	1.28	66	1.5	15.4	98.2	34.0498	34.8764
2021-11-15 13:34:00	G	Ctr	9	7.075	122	167	147	3.8	103	1.3	65	1.5	15.5	98.3	34.9206	35.7683
2021-11-15 13:37:00	G	Ctr	10	7.037	138	167	148	3.9	102	1.31	64	1.5	15.4	98.1	36.191	37.0696
2021-11-15 13:38:00	G	Cl 15	1	7.316	22.5	148	145	4	124	1.24	71	1.3	15.2	99.3	11.2177	11.49
2021-11-15 13:39:00	G	Cl 15	2	7.281	27	148	146	4.1	123	1.26	70	1.4	15.5	99.1	12.419	12.7204
2021-11-15 13:41:00	G	Cl 15	3	7.217	37	154	146	4.1	122	1.29	70	1.4	15.4	98.8	14.6867	15.0432
2021-11-15 13:42:00	G	Cl 15	4	7.174	44.9	157	147	4.1	121	1.31	70	1.4	15.3	98.9	16.1424	16.5343
2021-11-15 13:43:00	G	Cl 15	5	7.093	63.7	164	148	4.2	120	1.35	69	1.4	15.5	98.6	19.0047	19.466
2021-11-15 13:44:00	G	Cl 15	6	7.036	79.5	168	149	4.2	119	1.37	69	1.5	15.7	98.2	20.8012	21.3062
2021-11-15 13:45:00	G	Cl 15	7	6.99	94.8	173	149	4.2	119	1.39	68	1.5	15.6	98	22.3116	22.8532
2021-11-15 13:46:00	G	Cl 15	8	6.958	106	175	150	4.3	118	1.4	67	1.4	15.2	97.8	23.1754	23.738
2021-11-15 13:48:00	G	Cl 15	9	6.93	117	176	151	4.3	117	1.42	68	1.5	15.6	97.7	23.9832	24.5654
2021-11-15 13:51:00	G	Cl 15	10	6.892	134	163	151	4.3	117	1.42	66	1.5	15.5	97.2	25.1667	25.7776
2021-11-15 13:53:00	G	Cl 7.5	1	7.432	23.7	129	143	3.6	116	1.13	71	1.4	14.9	99.3	15.4337	15.8084
2021-11-15 13:54:00	G	Cl 7.5	2	7.366	31.8	103	144	3.8	115	1.17	70	1.5	14.7	98.3	17.7889	18.2207
2021-11-15 13:55:00	G	Cl 7.5	3	7.294	42.8	116	145	3.8	114	1.21	69	1.5	15	98.5	20.2845	20.777
2021-11-15 13:56:00	G	Cl 7.5	4	7.241	52	128	145	3.8	113	1.24	68	1.5	14.9	98.5	21.8135	22.343
2021-11-15 13:57:00	G	Cl 7.5	5	7.184	65.3	139	146	3.9	112	1.27	69	1.5	15.3	98.5	24.0234	24.6066
2021-11-15 13:58:00	G	Cl 7.5	6	7.145	75	148	147	3.9	111	1.29	69	1.5	15.5	98.5	25.2222	25.8345
2021-11-15 13:59:00	G	Cl 7.5	7	7.1	87.9	158	147	3.9	111	1.31	69	1.6	15.6	98.4	26.6508	27.2978
2021-11-15 14:00:00	G	Cl 7.5	8	7.066	98.8	165	147	3.9	111	1.32	68	1.5	15.5	98.2	27.6999	28.3724
2021-11-15 14:02:00	G	Cl 7.5	9	7.026	113	174	148	3.9	110	1.33	68	1.6	16.1	98.2	28.8935	29.5949
2021-11-15 14:05:00	G	Cl 7.5	10	6.966	137	168	149	4	109	1.35	67	1.6	15.6	97.7	30.51	31.2506
2021-11-15 14:06:00	G	Lac 15	1	7.261	30.9	87.1	144	3.6	106	1.12	70	17	15.2	95.9	13.5731	13.9026
2021-11-15 14:08:00	G	Lac 15	2	7.216	38.2	95.4	145	3.7	105	1.14	69	16	15.2	96.3	15.1281	15.4954
2021-11-15 14:09:00	G	Lac 15	3	7.165	48	107	146	3.7	104	1.17	69	17	15.3	96.7	16.903	17.3133
2021-11-15 14:10:00	G	Lac 15	4	7.154	50.3	111	146	3.8	104	1.17	69	17	15.3	96.8	17.2699	17.6891
2021-11-15 14:12:00	G	Lac 15	5	7.089	65.7	128	147	3.8	104	1.2	69	17	15.3	97.3	19.4217	19.8932
2021-11-15 14:15:00	G	Lac 15	6	7.042	78.1	141	147	3.8	103	1.21	66	15	15.4	97.5	20.7192	21.2222
2021-11-15 14:18:00	G	Lac 15	7	7	90.7	152	148	3.9	103	1.23	65	15	15.5	97.7	21.8438	22.3741
2021-11-15 14:20:00	G	Lac 15	8	6.98	97	165	149	3.9	103	1.24	65	15	15.4	97.8	22.3097	22.8513
2021-11-15 14:21:00	G	Lac 15	9	6.934	114	176	149	4	102	1.25	65	15	15.2	97.8	23.5845	24.157
2021-11-15 14:23:00	G	Lac 15	10	6.893	130	169	150	4	102	1.25	64	15	15.4	97.3	24.4717	25.0658
2021-11-15 14:25:00	G	Lac 7.5	1	7.458	20.8	138	142	3.7	108	1.06	64	9	15.1	99.5	14.3809	14.73
2021-11-15 14:26:00	G	Lac 7.5	2	7.399	26.7	138	143	3.8	108	1.09	64	9.1	15.2	99.5	16.1151	16.5063
2021-11-15 14:27:00	G	Lac 7.5	3	7.325	37	146	143	3.8	106	1.13	63	9.1	15.2	99.2	18.8332	19.2903
2021-11-15 14:28:00	G	Lac 7.5	4	7.26	47.6	153	144	3.8	105	1.17	63	9.1	15.2	99.2	20.8607	21.3671
2021-11-15 14:29:00	G	Lac 7.5	5	7.191	61.6	160	145	3.9	104	1.2	64	9.1	15.3	99	23.0304	23.5895
2021-11-15 14:30:00	G	Lac 7.5	6	7.135	75.3	164	146	3.9	104	1.22	63	9.1	15.4	98.8	24.7466	25.3474
2021-11-15 14:31:00	G	Lac 7.5	7	7.092	87.2	167	147	3.9	103	1.24	62	9	15.3	98.6	25.956	26.5861
2021-11-15 14:33:00	G	Lac 7.5	8	7.053	99.1	169	147	3.9	103	1.26	62	8.9	15.3	98.3	26.9647	27.6193
2021-11-15 14:34:00	G	Lac 7.5	9	7.02	111	169	147	4	102	1.27	62	8.9	15.3	98.2	27.9927	28.6722
2021-11-15 14:37:00	G	Lac 7.5	10	6.974	128	161	148	4	102	1.28	61	8.9	15.3	97.6	29.0356	29.7405
2021-11-15 15:59:00	H	baseline	0	7.374	46.8	16.2	144	3.5	105	1.22	79	0.9	12.6	22.9	26.6666	27.3139
2021-11-15 16:39:00	H	Lac 7.5	1	7.414	23.6	82.8	143	3.3	108	1.1	74	8.8	12.2	97.4	14.7446	15.1026
2021-11-15 16:41:00	H	Lac 7.5	2	7.35	30.5	92.2	144	3.4	107	1.12	72	8.8	12.2	97.5	16.4445	16.8437
2021-11-15 16:42:00	H	Lac 7.5	3	7.275	40.8	104	144	3.4	106	1.16	74	8.9	12.2	97.9	18.5089	18.9583
2021-11-15 16:43:00	H	Lac 7.5	4	7.272	41.3	105	144	3.4	106	1.16	73	8.8	12.2	97.9	18.6068	19.0585
2021-11-15 16:44:00	H	Lac 7.5	5	7.236	46.6	114	145	3.4	106	1.18	72	8.8	12.1	98	19.3245	19.7936
2021-11-15 16:45:00	H	Lac 7.5	6	7.15	63.9	133	146	3.5	105	1.21	71	8.8	12.3	98.3	21.7381	22.2658
2021-11-15 16:46:00	H	Lac 7.5	7	7.091	78.4	144	146	3.5	104	1.23	71	8.9	12.2	98.2	23.2829	23.8481
2021-11-15 16:47:00	H	Lac 7.5	8	7.053	88.1	152	147	3.5	104	1.25	70	8.9	12.3	98.1	23.9716	24.5535
2021-11-15 16:49:00	H	Lac 7.5	9	7.015	100	159	147	3.5	104	1.26	69	8.8	12.2	98	24.93	25.5351
2021-11-15 16:50:00	H	Lac 7.5	10	6.969	116	163	148	3.5	103	1.28	70	8.8	12.3	97.9	26.0123	26.6438
2021-11-15 16:53:00	H	Lac 7.5	11	6.942	126	157	148	3.6	103	1.28	68	8.7	12.3	97.5	26.5517	27.1962
2021-11-15 16:54:00	H	Ctr	1	7.582	20.2	132	140	3.3	109	1.06	73	1.4	11.7	99.9	18.5812	19.0322
2021-11-15 16:55:00	H	Ctr	2	7.498	27.1	84.2	142	3.4	108	1.1	71	1.4	12	98.1	20.5443	21.043
2021-11-15 16:56:00	H	Ctr	3	7.419	35.9	95.7	142	3.4	107	1.13	72	1.4	12.1	98.3	22.689	23.2398
2021-11-15 16:58:00	H	Ctr	4	7.325	49.4	115	143	3.4	106	1.17	70	1.5	12.1	98.6	25.1448	25.7552
2021-11-15 16:59:00	H	Ctr	5	7.261	60.4	128	144	3.4	105	1.2	71	1.5	12.2	98.6	26.5313	27.1754
2021-11-15 17:00:00	H	Ctr	6	7.214	70.9	137	145	3.5	105	1.22	71	1.5	12.2	98.7	27.9491	28.6276
2021-11-15 17:01:00	H	Ctr	7	7.173	80.9	147	145	3.5	104	1.24	70	1.5	12.3	98.8	29.0182	29.7226
2021-11-15 17:02:00	H	Ctr	8	7.128	92	154	146	3.5	104	1.26	70	1.5	12.2	98.7	29.7515	30.4738
2021-11-15 17:03:00	H	Ctr	9	7.09	104	158	146	3.5	104	1.28	69	1.5	12.3	98.4	30.8145	31.5625
2021-11-15 17:05:00	H	Ctr	10	7.062	113	158	147	3.5	104	1.29	69	1.5	12.2	98.2	31.3906	32.1527
2021-11-15 17:08:00	H	Ctr	11	7.036	122	150	147	3.6	103	1.29	67	1.6	12.2	97.9	31.9214	32.6963
2021-11-15 17:10:00	H	Cl 15	1	7.281	22.4	130	144	3.7	123	1.24	73	1.3	12	98.9	10.3031	10.5533
2021-11-15 17:11:00	H	Cl 15	2	7.234	28	121	145	3.8	122	1.27	73	1.4	12.2	98.5	11.5579	11.8385
2021-11-15 17:12:00	H	Cl 15	3	7.184	35.5	130	145	3.8	122	1.29	73	1.4	12.2	98.4	13.0602	13.3772
2021-11-15 17:13:00	H	Cl 15	4	7.132	44	138	146	3.8	121	1.31	72	1.4	12.1	98.2	14.3607	14.7093
2021-11-15 17:14:00	H	Cl 15	5	7.078	55.2	145	147	3.9	121	1.34	72	1.4	12.2	98.2	15.9096	16.2959
2021-11-15 17:15:00	H	Cl 15	6	7.01	71.9	152	147	3.9	120	1.37	71	1.4	12.1	97.9	17.7195	18.1496
2021-11-15 17:16:00	H	Cl 15	7	6.962	85.3	156	148	3.9	119	1.38	71	1.5	12.2	97.7	18.8222	19.2791
2021-11-15 17:18:00	H	Cl 15	8	6.927	96.3	159	148	4	119	1.39	71	1.4	12.2	97.5	19.6041	20.08
2021-11-15 17:19:00	H	Cl 15	9	6.901	105	160	149	4	119	1.4	70	1.4	12.2	97.4	20.1331	20.6219
2021-11-15 17:21:00	H	Cl 15	10	6.88	113	159	149	4	119	1.4	70	1.4	12.2	96.8	20.6443	21.1454
2021-11-15 17:23:00	H	Cl 15	11	6.859	121	154	149	4	118	1.41	69	1.5	12.2	96.4	21.0623	21.5737
2021-11-15 17:25:00	H	Cl 7.5	1	7.424	22	127	142	3.4	116	1.15	73	1.4	12.1	99.3	14.0651	14.4066
2021-11-15 17:26:00	H	Cl 7.5	2	7.346	30.1	133	143	3.5	115	1.19	73	1.4	12.5	98.9	16.0801	16.4704
2021-11-15 17:27:00	H	Cl 7.5	3	7.288	38.2	139	144	3.5	114	1.22	73	1.5	12.1	99	17.856	18.2895
2021-11-15 17:28:00	H	Cl 7.5	4	7.222	48.3	147	145	3.5	113	1.26	72	1.5	12.1	98.9	19.3941	19.8649
2021-11-15 17:29:00	H	Cl 7.5	5	7.149	63.1	155	146	3.5	113	1.29	71	1.5	12.1	98.6	21.4166	21.9365
2021-11-15 17:30:00	H	Cl 7.5	6	7.087	78.5	160	146	3.6	112	1.31	71	1.5	12.1	98.3	23.0989	23.6596
2021-11-15 17:32:00	H	Cl 7.5	7	7.049	88.1	163	147	3.6	112	1.33	71	1.5	12.2	98.2	23.7518	24.3284
2021-11-15 17:33:00	H	Cl 7.5	8	7.004	102	166	147	3.6	112	1.35	71	1.5	11.6	97.9	24.7926	25.3944
2021-11-15 17:34:00	H	Cl 7.5	9	6.965	116	166	148	3.6	111	1.36	70	1.5	12.2	97.7	25.7739	26.3995
2021-11-15 17:37:00	H	Cl 7.5	10	6.941	125	157	148	3.6	111	1.36	69	1.5	12	97.2	26.2804	26.9183
2021-11-15 17:38:00	H	Lac 15	1	7.264	23.2	122	143	3.5	106	1.11	73	17	12.1	98.6	10.2615	10.5106
2021-11-15 17:39:00	H	Lac 15	2	7.199	31.7	126	144	3.6	105	1.14	74	17	12.1	98.3	12.072	12.3651
2021-11-15 17:41:00	H	Lac 15	3	7.141	41	134	144	3.6	105	1.17	74	17	12.1	98.1	13.6617	13.9934
2021-11-15 17:42:00	H	Lac 15	4	7.08	53.5	143	145	3.6	104	1.19	74	17	12	97.9	15.4908	15.8669
2021-11-15 17:44:00	H	Lac 15	5	7.025	67.7	40.7	146	3.7	103	1.21	71	16	12.2	97.9	17.2707	17.69
2021-11-15 17:46:00	H	Lac 15	6	6.967	82.6	37.3	147	3.7	103	1.23	71	16	12.2	97.8	18.4375	18.8851
2021-11-15 17:47:00	H	Lac 15	7	6.927	94.7	38.1	147	3.7	103	1.24	71	16	12.2	97.6	19.2784	19.7464
2021-11-15 17:48:00	H	Lac 15	8	6.895	107	37.8	148	3.7	102	1.25	70	16	12.2	97.3	20.2351	20.7263
2021-11-15 17:50:00	H	Lac 15	9	6.867	117	38.3	148	3.7	102	1.25	71	16	11.8	96.9	20.7447	21.2483
2021-11-15 17:53:00	H	Lac 15	10	6.846	125	63.6	148	3.8	102	1.26	69	16	11.8	96.6	21.117	21.6296
2021-11-18 09:00:00	J	baseline	0	7.395	45.9	17.1	141	4.4	105	1.28	89	1.5	14.7	29.2	27.4495	28.1158
2021-11-18 09:51:00	J	Lac 15	1	7.309	19.7	143	141	4	107	1.16	82	17	14	99.3	9.66468	9.8993
2021-11-18 09:52:00	J	Lac 15	2	7.264	24.4	140	142	4.1	106	1.18	81	16	13.9	99	10.7922	11.0542
2021-11-18 09:54:00	J	Lac 15	3	7.211	31.2	145	143	4.1	105	1.2	81	16	13.8	98.8	12.2145	12.511
2021-11-18 09:55:00	J	Lac 15	4	7.157	40.9	151	144	4.2	104	1.23	79	16	13.8	98.6	14.1398	14.4831
2021-11-18 09:57:00	J	Lac 15	5	7.098	52.7	156	145	4.2	104	1.22	77	16	14	98.5	15.9049	16.291
2021-11-18 09:58:00	J	Lac 15	6	7.06	61.6	160	145	4.2	103	1.26	78	16	13.9	98.5	17.0334	17.4469
2021-11-18 09:59:00	J	Lac 15	7	7.011	74.6	164	146	4.2	103	1.28	78	16	13.8	98.3	18.4272	18.8746
2021-11-18 10:00:00	J	Lac 15	8	6.96	89.5	166	146	4.3	102	1.29	79	16	13.4	97.9	19.6582	20.1355
2021-11-18 10:01:00	J	Lac 15	9	6.929	102	164	147	4.3	102	1.29	78	16	14.1	97.6	20.8604	21.3668
2021-11-18 10:03:00	J	Lac 15	10	6.899	113	161	147	4.3	102	1.3	77	16	14	97.2	21.5675	22.0911
2021-11-18 10:06:00	J	Lac 15	11	6.877	122	152	148	4.4	101	1.3	78	16	14	96.6	22.1351	22.6724
2021-11-18 10:07:00	J	Lac 7.5	1	7.458	18.9	128	140	4.1	108	1.12	80	9.2	13.8	99.5	13.0672	13.3844
2021-11-18 10:09:00	J	Lac 7.5	2	7.392	25.6	124	141	4.1	108	1.15	79	9.2	13.8	99.2	15.2041	15.5732
2021-11-18 10:10:00	J	Lac 7.5	3	7.316	35	132	142	4.2	106	1.19	78	9.2	14	99	17.4498	17.8734
2021-11-18 10:11:00	J	Lac 7.5	4	7.235	48.7	140	143	4.2	105	1.23	78	9.2	14	99	20.1489	20.638
2021-11-18 10:12:00	J	Lac 7.5	5	7.175	60.4	146	144	4.3	104	1.26	78	9.2	14	98.8	21.765	22.2933
2021-11-18 10:13:00	J	Lac 7.5	6	7.128	71	149	144	4.3	104	1.28	77	9	13.9	98.6	22.9604	23.5178
2021-11-18 10:14:00	J	Lac 7.5	7	7.074	86.2	153	145	4.3	103	1.3	77	9.1	13.9	98.4	24.6166	25.2142
2021-11-18 10:15:00	J	Lac 7.5	8	7.036	97.4	153	146	4.3	103	1.31	77	9.1	14.1	98.2	25.4848	26.1034
2021-11-18 10:17:00	J	Lac 7.5	9	6.995	112	153	146	4.4	102	1.32	76	9	13.9	97.7	26.6649	27.3122
2021-11-18 10:20:00	J	Lac 7.5	10	6.973	121	146	147	4.5	102	1.33	74	9	13.8	97.3	27.3846	28.0494
2021-11-18 10:22:00	J	Ctr	1	7.581	19.3	142	140	4.1	110	1.11	80	2.1	13.7	100.1	17.7125	18.1424
2021-11-18 10:23:00	J	Ctr	2	7.505	25.5	138	141	4.2	109	1.15	80	2.2	13.8	99.8	19.6454	20.1223
2021-11-18 10:24:00	J	Ctr	3	7.422	35.1	142	142	4.3	108	1.19	80	2.2	13.7	99.5	22.3372	22.8794
2021-11-18 10:25:00	J	Ctr	4	7.347	45.7	148	143	4.3	106	1.24	79	2.2	13.7	99.5	24.4702	25.0642
2021-11-18 10:26:00	J	Ctr	5	7.268	60.8	153	143	4.3	105	1.27	78	2.2	13.8	99.3	27.1409	27.7998
2021-11-18 10:27:00	J	Ctr	6	7.2	75.9	155	144	4.3	104	1.31	78	2.2	13.8	98.9	28.971	29.6743
2021-11-18 10:28:00	J	Ctr	7	7.149	89.2	156	145	4.4	104	1.33	78	2.3	13.9	98.7	30.2751	31.0101
2021-11-18 10:29:00	J	Ctr	8	7.113	99.5	158	145	4.4	104	1.35	77	2.3	13.9	98.5	31.0845	31.8391
2021-11-18 10:31:00	J	Ctr	9	7.077	112	156	146	4.4	103	1.36	76	2.3	13.9	98.4	32.2062	32.988
2021-11-18 10:34:00	J	Ctr	10	7.046	123	150	146	4.5	103	1.37	76	2.4	13.9	97.7	32.9326	33.7321
2021-11-18 10:35:00	J	Cl 15	1	7.289	21.6	113	143	4.2	123	1.31	82	1.9	13.7	98.1	10.1199	10.3655
2021-11-18 10:36:00	J	Cl 15	2	7.219	30.5	115	144	4.3	122	1.34	81	1.9	13.8	97.9	12.1625	12.4577
2021-11-18 10:38:00	J	Cl 15	3	7.15	42.4	98.8	145	4.4	121	1.38	83	2.1	13.8	97.8	14.4241	14.7742
2021-11-18 10:40:00	J	Cl 15	4	7.102	52.6	97.3	145	4.4	120	1.34	80	2.1	13.7	97.8	16.0216	16.4106
2021-11-18 10:45:00	J	Cl 15	5	7.048	64.5	147	146	4.5	119	1.43	78	2.1	14	98	17.3493	17.7704
2021-11-18 10:46:00	J	Cl 15	6	7.018	73.7	151	147	4.5	119	1.43	79	2.1	13.8	98	18.5007	18.9499
2021-11-18 10:47:00	J	Cl 15	7	6.97	87.5	85.3	147	4.5	118	1.45	80	2.2	13.8	97.7	19.6666	20.144
2021-11-18 10:49:00	J	Cl 15	8	6.93	102	21.4	148	4.6	118	1.47	77	2.1	13.8	97.4	20.9084	21.416
2021-11-18 10:51:00	J	Cl 15	9	6.898	115	31.9	148	4.6	117	1.44	76	2.2	13.7	97.3	21.8987	22.4304
2021-11-18 10:58:00	J	Cl 15	10	6.866	124	147	149	4.8	117	1.49	73	2.4	13.9	96.5	21.9353	22.4678
2021-11-18 11:03:00	J	Cl 7.5	1	7.454	18	124	141	4.2	117	1.21	73	2.7	14.1	99.4	12.3309	12.6302
2021-11-18 11:04:00	J	Cl 7.5	2	7.32	32.9	154	143	4.4	115	1.28	72	2.6	14	99.6	16.5545	16.9564
2021-11-18 11:05:00	J	Cl 7.5	3	7.26	42.4	161	143	4.4	114	1.3	73	2.6	14	99.4	18.5818	19.0329
2021-11-18 11:06:00	J	Cl 7.5	4	7.21	51.1	165	144	4.4	113	1.33	73	2.6	14	99.3	19.9592	20.4437
2021-11-18 11:08:00	J	Cl 7.5	5	7.159	62.3	170	144	4.4	112	1.35	72	2.6	14.1	99.1	21.6376	22.1629
2021-11-18 11:09:00	J	Cl 7.5	6	7.086	80.5	175	145	4.5	111	1.38	72	2.6	14.2	98.9	23.6329	24.2066
2021-11-18 11:10:00	J	Cl 7.5	7	7.041	93.5	176	146	4.5	111	1.4	71	2.6	14.1	98.3	24.7476	25.3484
2021-11-18 11:11:00	J	Cl 7.5	8	7.008	105	175	146	4.5	110	1.41	70	2.5	14	98.2	25.7579	26.3832
2021-11-18 11:12:00	J	Cl 7.5	9	6.975	117	172	147	4.5	110	1.42	71	2.6	14.2	97.9	26.6016	27.2473
2021-11-18 11:15:00	J	Cl 7.5	10	6.947	127	156	147	4.6	110	1.43	70	2.6	14.2	97.3	27.0723	27.7295
2021-11-18 13:43:00	K	baseline	0	7.399	41.4	23.6	139	3.6	106	1.2	81	0.8	13.7	44	24.9874	25.594
2021-11-18 14:24:00	K	Cl 15	1	7.28	21.6	129	141	3.7	122	1.24	77	1.1	12.9	98.8	9.91232	10.1529
2021-11-18 14:27:00	K	Cl 15	2	7.213	29.6	139	142	3.8	121	1.27	76	1.2	12.7	98.6	11.6416	11.9242
2021-11-18 14:28:00	K	Cl 15	3	7.161	39	146	143	3.9	121	1.28	76	1.2	12.9	98.6	13.6077	13.9381
2021-11-18 14:29:00	K	Cl 15	4	7.084	53.6	155	143	3.9	120	1.31	76	1.2	12.9	98.3	15.6634	16.0436
2021-11-18 14:30:00	K	Cl 15	5	7.046	62.7	158	144	4	119	1.32	76	1.2	13	98.2	16.7876	17.1951
2021-11-18 14:32:00	K	Cl 15	6	6.991	76.8	162	145	4	119	1.34	75	1.2	13.1	98	18.1168	18.5567
2021-11-18 14:33:00	K	Cl 15	7	6.952	88.5	165	145	4.1	118	1.35	75	1.2	13.1	97.8	19.0838	19.5471
2021-11-18 14:34:00	K	Cl 15	8	6.953	88.5	163	145	4.1	118	1.35	74	1.2	13	97.7	19.1278	19.5921
2021-11-18 14:36:00	K	Cl 15	9	6.905	105	165	146	4.1	118	1.36	74	1.2	13	97.4	20.3194	20.8127
2021-11-18 14:37:00	K	Cl 15	10	6.878	115	162	146	4.2	117	1.36	74	1.2	13	97.1	20.9131	21.4208
2021-11-18 14:41:00	K	Cl 15	11	6.855	124	152	147	4.3	117	1.37	73	1.3	13.2	96.3	21.3867	21.9058
2021-11-18 14:42:00	K	Cl 7.5	1	7.434	18.8	145	140	3.5	117	1.15	76	1.2	12.6	99.6	12.2993	12.5978
2021-11-18 14:44:00	K	Cl 7.5	2	7.355	26.8	138	141	3.5	116	1.18	75	1.3	12.7	99.3	14.6169	14.9718
2021-11-18 14:45:00	K	Cl 7.5	3	7.27	38.3	145	142	3.6	114	1.22	75	1.3	12.7	99.1	17.1759	17.5929
2021-11-18 14:46:00	K	Cl 7.5	4	7.206	49.4	148	142	3.6	114	1.25	75	1.3	12.8	98.8	19.1183	19.5824
2021-11-18 14:47:00	K	Cl 7.5	5	7.143	62.3	152	143	3.6	113	1.27	75	1.4	12.8	98.6	20.855	21.3612
2021-11-18 14:48:00	K	Cl 7.5	6	7.076	78.9	155	144	3.7	112	1.3	73	1.3	12.9	98.4	22.6359	23.1854
2021-11-18 14:49:00	K	Cl 7.5	7	7.019	95.8	158	144	3.7	111	1.31	73	1.3	12.8	98	24.1039	24.689
2021-11-18 14:50:00	K	Cl 7.5	8	6.99	105	156	145	3.7	111	1.32	73	1.3	12.8	97.8	24.7122	25.3121
2021-11-18 14:52:00	K	Cl 7.5	9	6.958	116	155	145	3.8	111	1.33	72	1.4	12.9	97.5	25.3618	25.9774
2021-11-18 14:55:00	K	Cl 7.5	10	6.941	123	147	145	3.9	111	1.33	72	1.4	12.9	97	25.8599	26.4877
2021-11-18 14:57:00	K	Lac 15	1	7.27	20.5	138	140	3.5	106	1.12	76	14.8	12.7	99	9.19338	9.41656
2021-11-18 14:59:00	K	Lac 15	2	7.198	29.7	140	141	3.6	106	1.14	75	14.6	12.7	98.7	11.2844	11.5583
2021-11-18 15:00:00	K	Lac 15	3	7.131	41.3	146	142	3.6	105	1.17	76	14.7	12.8	98.4	13.4484	13.7749
2021-11-18 15:01:00	K	Lac 15	4	7.075	52.6	151	143	3.6	104	1.18	76	14.7	12.8	98.2	15.0559	15.4214
2021-11-18 15:02:00	K	Lac 15	5	7.003	70.3	156	143	3.7	103	1.2	75	14.6	12.9	97.9	17.0481	17.462
2021-11-18 15:03:00	K	Lac 15	6	6.963	82.1	158	144	3.7	103	1.21	75	14.5	12.9	97.6	18.1579	18.5987
2021-11-18 15:04:00	K	Lac 15	7	6.922	94.9	161	144	3.7	102	1.22	74	14.3	12.9	97.5	19.098	19.5616
2021-11-18 15:05:00	K	Lac 15	8	6.886	108	161	145	3.7	102	1.23	73	14.3	12.9	97.1	20.0053	20.491
2021-11-18 15:07:00	K	Lac 15	9	6.861	118	159	145	3.8	102	1.23	73	14.1	12.8	96.8	20.635	21.1359
2021-11-18 15:10:00	K	Lac 15	10	6.846	124	149	146	3.9	102	1.24	72	14	12.8	96.1	20.948	21.4566
2021-11-18 15:11:00	K	Lac 7.5	1	7.435	19.1	152	138	3.5	108	1.08	75	7.9	12.7	99.8	12.5243	12.8284
2021-11-18 15:13:00	K	Lac 7.5	2	7.356	27.1	150	139	3.5	107	1.11	75	8	12.7	99.4	14.8146	15.1743
2021-11-18 15:14:00	K	Lac 7.5	3	7.275	38	153	140	3.6	106	1.15	74	7.9	12.8	99.3	17.2387	17.6572
2021-11-18 15:15:00	K	Lac 7.5	4	7.198	51.9	156	141	3.6	105	1.18	74	8	12.7	99.1	19.7192	20.1979
2021-11-18 15:16:00	K	Lac 7.5	5	7.135	65.2	159	142	3.6	104	1.21	73	7.9	12.8	98.7	21.4274	21.9475
2021-11-18 15:17:00	K	Lac 7.5	6	7.07	82.1	161	143	3.7	103	1.23	74	7.9	12.8	98.4	23.2308	23.7948
2021-11-18 15:18:00	K	Lac 7.5	7	7.023	95.8	161	143	3.7	103	1.24	73	7.8	12.9	98.1	24.3269	24.9175
2021-11-18 15:19:00	K	Lac 7.5	8	6.976	112	161	144	3.7	103	1.25	73	7.8	13	97.8	25.5235	26.1431
2021-11-18 15:21:00	K	Lac 7.5	9	6.954	120	157	144	3.7	102	1.26	72	7.7	12.8	97.5	25.9958	26.6268
2021-11-18 15:24:00	K	Lac 7.5	10	6.942	124	148	144	3.8	102	1.26	71	7.8	12.8	97	26.1302	26.7646
2021-11-18 15:25:00	K	Ctr	1	7.555	20	134	137	3.5	109	1.06	75	1.3	12.7	99.7	17.2883	17.708
2021-11-18 15:27:00	K	Ctr	2	7.475	27.4	136	138	3.5	108	1.1	74	1.3	12.8	99.7	19.7003	20.1785
2021-11-18 15:28:00	K	Ctr	3	7.367	41.4	144	139	3.6	107	1.15	74	1.3	12.9	99.5	23.2125	23.776
2021-11-18 15:29:00	K	Ctr	4	7.297	52.5	149	140	3.6	106	1.18	75	1.4	12.9	99.3	25.0542	25.6624
2021-11-18 15:30:00	K	Ctr	5	7.236	64.8	153	141	3.6	105	1.21	74	1.4	12.7	99.1	26.8718	27.5241
2021-11-18 15:31:00	K	Ctr	6	7.167	81	158	142	3.7	104	1.23	74	1.4	12.8	98.9	28.6554	29.351
2021-11-18 15:32:00	K	Ctr	7	7.113	94.8	161	142	3.7	104	1.26	73	1.4	13	98.5	29.6162	30.3352
2021-11-18 15:33:00	K	Ctr	8	7.07	108	161	143	3.7	103	1.27	73	1.4	12.9	98.4	30.5594	31.3013
2021-11-18 15:35:00	K	Ctr	9	7.035	121	159	143	3.8	103	1.28	71	1.4	12.8	98	31.5869	32.3537
2021-11-18 15:38:00	K	Ctr	10	7.022	125	148	144	3.9	103	1.28	71	1.5	12.7	97.6	31.6688	32.4376

## Sheet: Krbec-CTR
Krbec et al original data					S1										FA - Fogh-Andersen
Subject	Exp	Measurement #	pH	PCO2	H+	Na	K	Cl	ICa	Lac	Hb	Mod-bic	Krbec-bic	SIDa	Alb-Figge	Alb FA	Pi-	SIDe Figge	SIDe FA	SIG Figge	SIG FA
				mmHg	nM	mM	mM	mM	mM	mM	g/dL	mM	mM	mEq/L	mEq/L	mEq/L	mEq/L	mEq/L	mEq/L	mEq/L	mEq/L
A	Ctr	1	7.093	118	80.7235	147	4.1	99	1.28	1.4	14.2	35.2049	36.0596	54.96	12.0719	16.2516	1.94669	49.2236	53.4032	5.73643	1.55677
A	Ctr	2	7.127	106	74.6449	147	4.1	100	1.27	1.4	14.2	34.2001	35.0303	53.94	12.281	16.3417	1.95856	48.4397	52.5003	5.50029	1.43967
A	Ctr	3	7.156	97	69.8232	146	4.2	100	1.26	1.5	14.4	33.4575	34.2697	52.92	12.4594	16.4185	1.96869	47.8856	51.8447	5.03443	1.07535
A	Ctr	4	7.194	86.4	63.9735	146	4.2	101	1.25	1.5	14.4	32.5263	33.3159	51.9	12.6931	16.5191	1.98196	47.2014	51.0274	4.6986	0.872559
A	Ctr	5	7.235	76.1	58.2103	146	4.2	102	1.23	1.6	14.4	31.4852	32.2495	50.76	12.9453	16.6277	1.99627	46.4267	50.1092	4.3333	0.650804
A	Ctr	6	7.276	66.8	52.9663	146	4.2	103	1.21	1.6	14.6	30.3737	31.1111	49.72	13.1974	16.7364	2.01059	45.5817	49.1207	4.1383	0.599344
A	Ctr	7	7.329	56.1	46.8813	145	4.2	103	1.18	1.7	14.2	28.8194	29.519	48.56	13.5233	16.8767	2.0291	44.3718	47.7252	4.1882	0.834804
A	Ctr	8	7.406	43	39.2645	145	4.2	105	1.14	1.7	14.4	26.3748	27.0151	46.48	13.9969	17.0807	2.05598	42.4277	45.5115	4.05227	0.968469
A	Ctr	9	7.468	34.3	34.0408	144	4.2	106	1.11	1.8	14.2	24.267	24.8561	44.32	14.3782	17.2449	2.07763	40.7228	43.5895	3.5972	0.730463
A	Ctr	10	7.529	27.3	29.5801	144	4.3	108	1.08	1.9	14.2	22.2272	22.7667	42.26	14.7533	17.4065	2.09893	39.0794	41.7326	3.18055	0.527388
A	Ctr	11	7.587	21.5	25.8821	143	4.3	109	1.05	2	14	20.006	20.4916	40.1	15.11	17.5602	2.11918	37.2352	39.6853	2.86478	0.414683
B	Ctr	1	7.077	126	83.7529	146	3.9	101	1.29	1	16	36.232	37.1115	52.18	11.9735	16.2092	1.94111	50.1466	54.3823	2.03337	-2.2023
B	Ctr	2	7.107	114	78.1628	146	3.9	101	1.27	1	16.1	35.1258	35.9785	52.14	12.158	16.2887	1.95158	49.2354	53.3661	2.90456	-1.22608
B	Ctr	3	7.146	101	71.4496	146	3.9	101	1.26	1.1	16.1	34.0442	34.8706	52.02	12.3979	16.392	1.9652	48.4073	52.4014	3.61273	-0.381371
B	Ctr	4	7.183	89.5	65.6145	145	4	102	1.24	1.1	16.2	32.8507	33.6482	50.08	12.6254	16.49	1.97812	47.4543	51.3188	2.62574	-1.23881
B	Ctr	5	7.219	78.9	60.3949	145	4	103	1.23	1.1	16.1	31.4629	32.2267	49.06	12.8468	16.5854	1.99069	46.3004	50.0389	2.75958	-0.978931
B	Ctr	6	7.258	70.1	55.2077	145	4	104	1.21	1.2	16.1	30.5801	31.3225	47.92	13.0867	16.6887	2.00431	45.6711	49.2731	2.24886	-1.35312
B	Ctr	7	7.316	57.8	48.3059	144	4	104	1.18	1.2	16.1	28.817	29.5166	46.86	13.4434	16.8423	2.02456	44.285	47.6839	2.57501	-0.823898
B	Ctr	8	7.371	47.4	42.5598	144	4	106	1.15	1.3	16.1	26.8225	27.4737	44.7	13.7817	16.988	2.04376	42.6479	45.8543	2.05206	-1.15429
B	Ctr	9	7.433	37.9	36.8978	143	4.1	107	1.12	1.3	16	24.7378	25.3383	42.74	14.1629	17.1522	2.06541	40.9661	43.9554	1.77386	-1.21541
B	Ctr	10	7.49	30.1	32.3594	143	4.1	109	1.09	1.4	16.1	22.4021	22.9459	40.58	14.5135	17.3032	2.08531	39.0009	41.7906	1.57913	-1.21058
B	Ctr	11	7.555	23	27.8612	142	4.2	110	1.06	1.5	16	19.8815	20.3641	38.52	14.9132	17.4754	2.10801	36.9028	39.4649	1.61724	-0.944902
C	Ctr	1	6.996	135	100.925	145	3.9	102	1.3	1.1	11.6	32.2148	32.9968	50.1	11.4754	15.9947	1.91282	45.603	50.1223	4.49699	-0.0222729
C	Ctr	2	7.027	123	93.9723	145	4	103	1.3	1.1	11.7	31.5229	32.2882	49.2	11.6661	16.0768	1.92365	45.1126	49.5234	4.08738	-0.323357
C	Ctr	3	7.061	111	86.896	145	4	103	1.28	1.1	11.6	30.7641	31.5109	49.16	11.8752	16.1668	1.93552	44.5748	48.8665	4.58522	0.293523
C	Ctr	4	7.1	98	79.4328	145	4	103	1.27	1.2	11.8	29.7131	30.4344	49.04	12.115	16.2702	1.94914	43.7772	47.9324	5.26279	1.10764
C	Ctr	5	7.129	89.8	74.3019	145	4	104	1.26	1.2	11.8	29.107	29.8136	48.02	12.2933	16.347	1.95926	43.3596	47.4133	4.66037	0.606748
C	Ctr	6	7.168	80	67.9204	144	4	104	1.24	1.2	12	28.3669	29.0555	46.98	12.5332	16.4503	1.97288	42.873	46.79	4.10705	0.189976
C	Ctr	7	7.224	66.5	59.7035	144	4.1	105	1.21	1.3	11.9	26.8252	27.4764	45.92	12.8776	16.5986	1.99243	41.6952	45.4163	4.22476	0.503749
C	Ctr	8	7.286	54.7	51.7607	143	4	105	1.17	1.3	11.9	25.4512	26.0691	44.74	13.2589	16.7628	2.01408	40.7242	44.2282	4.01579	0.511848
C	Ctr	9	7.346	44.3	45.0817	143	4.1	106	1.14	1.3	11.7	23.666	24.2405	43.78	13.6279	16.9218	2.03503	39.3289	42.6228	4.45105	1.15718
C	Ctr	10	7.427	33.2	37.4111	142	4.1	109	1.1	1.4	11.7	21.3727	21.8915	39.6	14.126	17.1363	2.06332	37.5621	40.5724	2.03793	-0.972353
C	Ctr	11	7.522	22.9	30.0608	142	4.1	110	1.04	1.5	11.9	18.3467	18.792	38.38	14.7103	17.388	2.09649	35.1534	37.8311	3.22656	0.548883
D	Ctr	1	7.09	123	81.2831	149	4.1	101	1.31	1.2	14.6	36.444	37.3288	55.22	12.0535	16.2437	1.94565	50.4432	54.6333	4.77681	0.586651
D	Ctr	2	7.126	110	74.817	149	4.2	101	1.29	1.2	14.5	35.409	36.2686	55.28	12.2749	16.339	1.95822	49.6422	53.7063	5.63785	1.57373
D	Ctr	3	7.162	98.6	68.8652	148	4.2	102	1.28	1.3	14.6	34.4825	35.3196	53.16	12.4963	16.4344	1.97079	48.9496	52.8876	4.21045	0.272366
D	Ctr	4	7.212	84.5	61.3762	148	4.2	103	1.26	1.3	14.6	33.1572	33.9621	52.12	12.8038	16.5668	1.98824	47.9493	51.7123	4.17073	0.40771
D	Ctr	5	7.257	72.8	55.335	148	4.2	103	1.23	1.3	14.5	31.6849	32.4541	52.06	13.0805	16.686	2.00396	46.7694	50.3749	5.29056	1.68509
D	Ctr	6	7.319	59.5	47.9733	147	4.2	105	1.21	1.6	14.6	29.8702	30.5953	48.72	13.4618	16.8503	2.02561	45.3577	48.7461	3.36233	-0.0260766
D	Ctr	7	7.393	46.3	40.4576	146	4.3	106	1.16	1.6	14.5	27.5615	28.2306	46.72	13.9169	17.0463	2.05144	43.5299	46.6592	3.19013	0.0608137
D	Ctr	8	7.455	37.5	35.0752	146	4.3	107	1.12	1.6	14.3	25.7485	26.3736	45.64	14.2983	17.2105	2.07309	42.1199	45.0321	3.52011	0.607863
D	Ctr	9	7.518	29.6	30.3389	145	4.3	109	1.09	1.7	14.5	23.497	24.0675	42.48	14.6857	17.3774	2.09509	40.2778	42.9695	2.20217	-0.489508
D	Ctr	10	7.597	21.8	25.293	145	4.3	111	1.05	1.9	14.4	20.7576	21.2615	40.2	15.1715	17.5866	2.12267	38.0519	40.467	2.14814	-0.266952
E	Ctr	1	7.033	133	92.683	145	3.9	100	1.32	1.7	14	34.5599	35.3989	51.54	11.703	16.0927	1.92574	48.1886	52.5784	3.35136	-1.03837
E	Ctr	2	7.065	120	86.0994	145	4	100	1.32	1.7	14.1	33.5662	34.3811	51.64	11.8998	16.1774	1.93692	47.4029	51.6806	4.2371	-0.0405941
E	Ctr	3	7.095	109	80.3526	145	4	101	1.31	1.7	14.1	32.6699	33.463	50.62	12.0842	16.2569	1.94739	46.7016	50.8742	3.91845	-0.254206
E	Ctr	4	7.137	95.9	72.9458	145	4	101	1.3	1.7	14.2	31.6621	32.4307	50.6	12.3425	16.3682	1.96206	45.9667	49.9923	4.63327	0.607662
E	Ctr	5	7.185	81.8	65.3131	144	4	102	1.27	1.8	14.3	30.163	30.8952	48.44	12.6377	16.4953	1.97882	44.7796	48.6371	3.66042	-0.197135
E	Ctr	6	7.246	66.9	56.7545	144	4	103	1.24	1.8	14.2	28.3888	29.078	47.38	13.0129	16.6569	2.00012	43.4018	47.0458	3.97815	0.334165
E	Ctr	7	7.317	52.1	48.1948	143	4	104	1.2	1.9	13.9	26.0351	26.6671	45.2	13.4495	16.845	2.02491	41.5096	44.905	3.69045	0.295043
E	Ctr	8	7.389	40.3	40.8319	143	4	106	1.16	1.9	14	23.7699	24.3469	43.12	13.8923	17.0357	2.05005	39.7122	42.8556	3.40775	0.264427
E	Ctr	9	7.45	31.8	35.4813	142	4.1	107	1.14	2	14	21.5848	22.1088	41.08	14.2675	17.1973	2.07135	37.9237	40.8534	3.15633	0.226572
E	Ctr	10	7.526	23.1	29.7852	142	4.1	109	1.09	2.2	14.1	18.6781	19.1316	38.78	14.7349	17.3986	2.09788	35.5109	38.1746	3.26909	0.605416
F	Ctr	1	7.517	22.4	30.4089	140	3.8	108	1.05	1.4	13.8	17.7406	18.1713	38.2	14.6796	17.3747	2.09474	34.5149	37.2101	3.68506	0.989882
F	Ctr	2	7.457	29.4	34.914	141	3.8	106	1.08	1.5	13.9	20.28	20.7724	41.16	14.3105	17.2158	2.07379	36.6644	39.5696	4.49562	1.59037
F	Ctr	3	7.389	40.1	40.8319	142	3.9	104	1.12	1.5	13.7	23.6519	24.2261	44.34	13.8923	17.0357	2.05005	39.5943	42.7376	4.74572	1.60239
F	Ctr	4	7.307	55.9	49.3174	143	3.9	102	1.17	1.5	13.9	27.2982	27.9608	47.44	13.3881	16.8185	2.02142	42.7076	46.138	4.73238	1.30197
F	Ctr	5	7.232	74.1	58.6138	144	3.9	101	1.21	1.5	13.9	30.4467	31.1858	49.52	12.9268	16.6198	1.99523	45.3687	49.0617	4.15131	0.458313
F	Ctr	6	7.179	88.9	66.2217	144	4	99	1.24	1.6	13.9	32.3313	33.1162	51.58	12.6009	16.4794	1.97672	46.9089	50.7874	4.67113	0.792566
F	Ctr	7	7.145	99.3	71.6143	145	4	100	1.27	1.7	14	33.3942	34.2048	51.54	12.3917	16.3893	1.96485	47.7508	51.7484	3.78923	-0.208371
F	Ctr	8	7.107	111	78.1628	146	4.1	99	1.28	1.6	14	34.2014	35.0317	53.76	12.158	16.2887	1.95158	48.3111	52.4417	5.44893	1.31829
F	Ctr	9	7.076	123	83.946	146	4.1	98	1.28	1.7	13.9	35.288	36.1446	54.66	11.9674	16.2066	1.94076	49.1961	53.4353	5.46388	1.22471
F	Ctr	10	7.063	134	86.4968	146	4.1	98	1.3	1.7	13.9	37.3101	38.2158	54.7	11.8874	16.1721	1.93622	51.1338	55.4184	3.56625	-0.718444
G	Ctr	1	7.525	27.2	29.8538	142	3.5	109	1.09	1.3	15.3	21.9427	22.4754	39.08	14.7288	17.3959	2.09753	38.769	41.4362	0.311002	-2.35617
G	Ctr	2	7.48	31.6	33.1131	143	3.6	108	1.11	1.4	15.3	22.9831	23.541	41.12	14.452	17.2767	2.08182	39.5169	42.3416	1.60308	-1.22164
G	Ctr	3	7.393	43	40.4576	144	3.6	107	1.15	1.4	15.4	25.597	26.2184	43.2	13.9169	17.0463	2.05144	41.5654	44.6948	1.63456	-1.49476
G	Ctr	4	7.278	64.2	52.723	145	3.7	105	1.21	1.4	15.2	29.3262	30.0382	46.42	13.2097	16.7416	2.01129	44.5472	48.0792	1.87277	-1.65918
G	Ctr	5	7.237	73.2	57.9429	145	3.7	105	1.23	1.4	15.4	30.4251	31.1637	46.46	12.9576	16.633	1.99697	45.3797	49.0552	1.08034	-2.59515
G	Ctr	6	7.191	85	64.4169	146	3.7	104	1.25	1.5	15.4	31.779	32.5505	48.4	12.6746	16.5112	1.98091	46.4346	50.2711	1.96543	-1.87112
G	Ctr	7	7.15	97.1	70.7946	146	3.8	104	1.27	1.5	15.4	33.0324	33.8343	48.54	12.4225	16.4026	1.9666	47.4215	51.4016	1.11846	-2.86163
G	Ctr	8	7.109	110	77.8037	147	3.8	103	1.28	1.5	15.4	34.0498	34.8764	50.56	12.1703	16.294	1.95228	48.1724	52.296	2.38761	-1.73603
G	Ctr	9	7.075	122	84.1395	147	3.8	103	1.3	1.5	15.5	34.9206	35.7683	50.6	11.9613	16.2039	1.94041	48.8222	53.0649	1.77778	-2.4649
G	Ctr	10	7.037	138	91.8333	148	3.9	102	1.31	1.5	15.4	36.191	37.0696	52.72	11.7275	16.1033	1.92714	49.8457	54.2214	2.87432	-1.5014
H	Ctr	1	7.582	20.2	26.1818	140	3.3	109	1.06	1.4	11.7	18.5812	19.0322	36.72	15.0793	17.5469	2.11744	35.7779	38.2455	0.942104	-1.5255
H	Ctr	2	7.498	27.1	31.7687	142	3.4	108	1.1	1.4	12	20.5443	21.043	39.9	14.5627	17.3244	2.08811	37.1951	39.9568	2.70492	-0.0567783
H	Ctr	3	7.419	35.9	38.1066	142	3.4	107	1.13	1.4	12.1	22.689	23.2398	40.96	14.0768	17.1151	2.06052	38.8264	41.8647	2.1336	-0.90469
H	Ctr	4	7.325	49.4	47.3151	143	3.4	106	1.17	1.5	12.1	25.1448	25.7552	42.94	13.4987	16.8661	2.0277	40.6713	44.0387	2.26874	-1.09866
H	Ctr	5	7.261	60.4	54.8277	144	3.4	105	1.2	1.5	12.2	26.5313	27.1754	45	13.1051	16.6966	2.00535	41.6418	45.2333	3.35821	-0.233262
H	Ctr	6	7.214	70.9	61.0942	145	3.5	105	1.22	1.5	12.2	27.9491	28.6276	46.14	12.8161	16.5721	1.98894	42.7541	46.5102	3.38587	-0.370154
H	Ctr	7	7.173	80.9	67.1429	145	3.5	104	1.24	1.5	12.3	29.0182	29.7226	47.18	12.564	16.4635	1.97463	43.5567	47.4563	3.62326	-0.27631
H	Ctr	8	7.128	92	74.4732	146	3.5	104	1.26	1.5	12.2	29.7515	30.4738	48.22	12.2872	16.3443	1.95891	43.9976	48.0548	4.22236	0.165241
H	Ctr	9	7.09	104	81.2831	146	3.5	104	1.28	1.5	12.3	30.8145	31.5625	48.26	12.0535	16.2437	1.94565	44.8136	49.0038	3.44638	-0.743781
H	Ctr	10	7.062	113	86.6962	147	3.5	104	1.29	1.5	12.2	31.3906	32.1527	49.28	11.8813	16.1695	1.93587	45.2078	49.496	4.07221	-0.21598
H	Ctr	11	7.036	122	92.045	147	3.6	103	1.29	1.6	12.2	31.9214	32.6963	50.28	11.7214	16.1006	1.92679	45.5695	49.9488	4.71046	0.331237
J	Ctr	1	7.581	19.3	26.2422	140	4.1	110	1.11	2.1	13.7	17.7125	18.1424	35.92	15.0732	17.5443	2.11709	34.9027	37.3738	1.01731	-1.4538
J	Ctr	2	7.505	25.5	31.2608	141	4.2	109	1.15	2.2	13.8	19.6454	20.1223	38	14.6058	17.3429	2.09055	36.3417	39.0789	1.65827	-1.07893
J	Ctr	3	7.422	35.1	37.8443	142	4.3	108	1.19	2.2	13.7	22.3372	22.8794	40.18	14.0953	17.1231	2.06157	38.4941	41.5218	1.68594	-1.34185
J	Ctr	4	7.347	45.7	44.978	143	4.3	106	1.24	2.2	13.7	24.4702	25.0642	43.28	13.6341	16.9244	2.03538	40.1396	43.43	3.14036	-0.15001
J	Ctr	5	7.268	60.8	53.9511	143	4.3	105	1.27	2.2	13.8	27.1409	27.7998	44.34	13.1482	16.7152	2.0078	42.2969	45.8639	2.04305	-1.52391
J	Ctr	6	7.2	75.9	63.0957	144	4.3	104	1.31	2.2	13.8	28.971	29.6743	46.42	12.73	16.535	1.98405	43.685	47.4901	2.73496	-1.07007
J	Ctr	7	7.149	89.2	70.9578	145	4.4	104	1.33	2.3	13.9	30.2751	31.0101	47.46	12.4163	16.3999	1.96625	44.6577	48.6413	2.80226	-1.18134
J	Ctr	8	7.113	99.5	77.0903	145	4.4	104	1.35	2.3	13.9	31.0845	31.8391	47.5	12.195	16.3046	1.95368	45.2332	49.3428	2.26683	-1.84281
J	Ctr	9	7.077	112	83.7529	146	4.4	103	1.36	2.3	13.9	32.2062	32.988	49.52	11.9735	16.2092	1.94111	46.1209	50.3565	3.39915	-0.83653
J	Ctr	10	7.046	123	89.9498	146	4.5	103	1.37	2.4	13.9	32.9326	33.7321	49.54	11.7829	16.1271	1.93028	46.6458	50.99	2.89418	-1.45003
K	Ctr	1	7.555	20	27.8612	137	3.5	109	1.06	1.3	12.7	17.2883	17.708	34.02	14.9132	17.4754	2.10801	34.3095	36.8717	-0.289525	-2.85166
K	Ctr	2	7.475	27.4	33.4965	138	3.5	108	1.1	1.3	12.8	19.7003	20.1785	36.1	14.4212	17.2635	2.08008	36.2016	39.0438	-0.101587	-2.94381
K	Ctr	3	7.367	41.4	42.9536	139	3.6	107	1.15	1.3	12.9	23.2125	23.776	38.3	13.757	16.9774	2.04237	39.0119	42.2323	-0.711907	-3.93226
K	Ctr	4	7.297	52.5	50.4661	140	3.6	106	1.18	1.4	12.9	25.0542	25.6624	40.26	13.3265	16.792	2.01792	40.3987	43.8641	-0.138684	-3.60411
K	Ctr	5	7.236	64.8	58.0764	141	3.6	105	1.21	1.4	12.7	26.8718	27.5241	42.32	12.9514	16.6304	1.99662	41.8198	45.4988	0.500196	-3.1788
K	Ctr	6	7.167	81	68.0769	142	3.7	104	1.23	1.4	12.8	28.6554	29.351	44.46	12.5271	16.4476	1.97253	43.155	47.0756	1.30502	-2.61555
K	Ctr	7	7.113	94.8	77.0903	142	3.7	104	1.26	1.4	13	29.6162	30.3352	44.52	12.195	16.3046	1.95368	43.7649	47.8745	0.755144	-3.35449
K	Ctr	8	7.07	108	85.1138	143	3.7	103	1.27	1.4	12.9	30.5594	31.3013	46.54	11.9305	16.1907	1.93866	44.4286	48.6888	2.11141	-2.14877
K	Ctr	9	7.035	121	92.2571	143	3.8	103	1.28	1.4	12.8	31.5869	32.3537	46.66	11.7152	16.098	1.92644	45.2286	49.6113	1.43142	-2.9513
K	Ctr	10	7.022	125	95.0605	144	3.9	103	1.28	1.5	12.7	31.6688	32.4376	47.66	11.6353	16.0635	1.9219	45.226	49.6542	2.43401	-1.99423
Subject	Exp	Measurement #	pH	PCO2	H+	Na	K	Cl	ICa	Lac	Hb	Mod-bic	Krb-bic	SIDa	Alb-Figge	Alb FA	Pi-	SIDe Figge	SIDe FA	SIG Figge	SIG FA
		Mean	7.26147	72.8	58.7442	144.24	3.95673	104.337	1.21115	1.54519	13.8663	28.2351	28.9206	46.4377	13.108	16.6979	2.00552	43.3487	46.9385	3.08899	-0.500831
		SD	0.168561	35.2692	20.9212	2.26624	0.277214	2.98739	0.0832974	0.318638	1.30797	5.18536	5.31124	5.01881	1.03665	0.446497	0.0588566	4.21173	4.72961	1.44114	1.32427

## Sheet: CL 7.5
			Krbec et al original data															FA - Fogh-Andersen
Subject	Exp	Measurement #	pH	PCO2	H+	Na	K	Cl	ICa	Lac	Hb	Mod-bic	Krb-bic	SIDa	Alb-Figge	Alb FA	Pi-	SIDe Figge	SIDe FA	SIG Figge	SIG FA
				mmHg	nM	mM	mM	mM	mM	mM	g/dL	mM	mM	mEq/L	mEq/L	mEq/L	mEq/L	mEq/L	mEq/L	mEq/L	mEq/L
A	Cl 7.5	1	7.004	124	99.0832	148	4	107	1.34	1.3	14	30.14	30.8717	48.08	11.5246	16.0159	2.76012	44.4247	48.916	3.65528	-0.835974
A	Cl 7.5	2	7.056	105	87.9023	148	4	107	1.32	1.3	14.5	28.7681	29.4664	48.04	11.8444	16.1536	2.70369	43.3162	47.6254	4.72384	0.414641
A	Cl 7.5	3	7.087	95.3	81.8465	148	4.1	108	1.31	1.3	14	28.0423	28.7231	47.12	12.035	16.2357	2.67312	42.7505	46.9512	4.36948	0.168818
A	Cl 7.5	4	7.115	86.8	76.7361	148	4.1	109	1.25	1.4	13.8	27.2421	27.9035	45.9	12.2073	16.3099	2.64733	42.0967	46.1993	3.80329	-0.299347
A	Cl 7.5	5	7.144	79.7	71.7794	147	4.1	109	1.29	1.4	13.9	26.7411	27.3903	44.98	12.3856	16.3867	2.62231	41.749	45.7501	3.23096	-0.770139
A	Cl 7.5	6	7.182	69.6	65.7658	147	4.1	110	1.28	1.5	14.3	25.4877	26.1064	43.86	12.6193	16.4874	2.59195	40.699	44.567	3.16104	-0.707013
A	Cl 7.5	7	7.235	58	58.2103	147	4.1	110	1.25	1.6	14.5	23.9966	24.5791	43.7	12.9453	16.6277	2.55382	39.4957	43.1782	4.20435	0.52185
A	Cl 7.5	8	7.265	51.6	54.325	146	4.1	110	1.24	1.6	14.3	22.8755	23.4309	42.68	13.1297	16.7072	2.53421	38.5395	42.1169	4.14052	0.563051
A	Cl 7.5	9	7.312	43.2	48.7528	146	4.1	111	1.21	1.7	14.2	21.3405	21.8586	41.52	13.4188	16.8317	2.50608	37.2654	40.6783	4.25459	0.841679
A	Cl 7.5	10	7.36	35.5	43.6516	146	4.2	112	1.19	1.8	14.4	19.5862	20.0617	40.48	13.714	16.9589	2.48033	35.7805	39.0254	4.69949	1.45463
A	Cl 7.5	11	7.415	28.3	38.4592	146	4.2	114	1.17	1.9	14.1	17.7218	18.152	38.34	14.0522	17.1045	2.45412	34.2282	37.2805	4.11183	1.05953
A	Cl 7.5	12	7.472	21.7	33.7287	145	4.2	115	1.13	2	13.9	15.4946	15.8708	36.16	14.4028	17.2555	2.43025	32.3277	35.1804	3.83233	0.979594
B	Cl 7.5	1	6.982	134	104.232	148	3.9	107	1.34	1.1	15.5	30.9618	31.7134	48.18	11.3893	15.9576	2.78611	45.1372	49.7055	3.04279	-1.5255
B	Cl 7.5	2	7.032	115	92.8966	147	4	108	1.32	1.1	16	29.8139	30.5377	46.24	11.6968	16.09	2.7289	44.2396	48.6329	2.00037	-2.39286
B	Cl 7.5	3	7.064	103	86.2979	147	4	109	1.32	1.1	16.1	28.7448	29.4426	45.24	11.8936	16.1748	2.69559	43.3339	47.6151	1.90605	-2.37514
B	Cl 7.5	4	7.097	92.2	79.9834	147	4	109	1.31	1.2	16.1	27.7621	28.4361	45.12	12.0966	16.2622	2.66372	42.5224	46.688	2.59763	-1.56802
B	Cl 7.5	5	7.15	77.5	70.7946	146	4.1	110	1.29	1.2	16.1	26.3647	27.0047	43.18	12.4225	16.4026	2.61734	41.4046	45.3846	1.77544	-2.20465
B	Cl 7.5	6	7.198	64.5	63.387	146	4.1	111	1.26	1.3	16.1	24.5065	25.1014	42.02	12.7177	16.5297	2.57995	39.8041	43.6162	2.21586	-1.59618
B	Cl 7.5	7	7.247	53.6	56.6239	145	4.1	111	1.24	1.3	16	22.7974	23.3509	40.98	13.019	16.6595	2.54581	38.3623	42.0028	2.61769	-1.02279
B	Cl 7.5	8	7.299	43.3	50.2343	145	4.1	113	1.21	1.4	16.1	20.7591	21.2631	38.82	13.3389	16.7973	2.51356	36.6115	40.07	2.20845	-1.24997
B	Cl 7.5	9	7.356	34.1	44.0555	144	4.1	115	1.18	1.4	16	18.6413	19.0938	35.76	13.6894	16.9483	2.48237	34.8131	38.0719	0.946946	-2.31192
B	Cl 7.5	10	7.41	26.7	38.9045	144	4.2	116	1.15	1.5	15.8	16.5285	16.9297	34.7	14.0215	17.0913	2.45637	33.0063	36.0761	1.69366	-1.37614
B	Cl 7.5	11	7.468	19.8	34.0408	143	4.3	117	1.08	1.8	16.2	14.0083	14.3484	32.36	14.3782	17.2449	2.43182	30.8184	33.6851	1.54164	-1.3251
C	Cl 7.5	1	6.923	128	119.399	146	4.1	109	1.29	1.2	11.7	25.8185	26.4453	44.18	11.0264	15.8013	2.86267	39.7076	44.4825	4.47236	-0.302492
C	Cl 7.5	2	6.957	115	110.408	146	4.2	109	1.27	1.2	11.7	25.0853	25.6943	44.24	11.2355	15.8914	2.81729	39.1381	43.7939	5.10187	0.446054
C	Cl 7.5	3	6.993	103	101.625	146	4.2	110	1.25	1.3	11.6	24.4095	25.002	43.1	11.4569	15.9867	2.77295	38.6394	43.1692	4.46061	-0.069162
C	Cl 7.5	4	7.019	93.9	95.7194	146	4.3	111	1.24	1.3	11.7	23.6258	24.1994	42.18	11.6169	16.0556	2.74315	37.9858	42.4246	4.19418	-0.244565
C	Cl 7.5	5	7.057	82.7	87.7001	146	4.3	110	1.32	1.3	11.7	22.7105	23.2618	43.34	11.8506	16.1562	2.70267	37.2637	41.5694	6.07627	1.77057
C	Cl 7.5	6	7.11	68.2	77.6247	145	4.3	112	1.3	1.4	11.8	21.1595	21.6732	40.2	12.1765	16.2966	2.65181	35.9878	40.108	4.21217	0.0920288
C	Cl 7.5	7	7.157	58	69.6627	145	4.3	112	1.28	1.4	11.7	20.0516	20.5384	40.16	12.4655	16.4211	2.61162	35.1288	39.0844	5.03121	1.07562
C	Cl 7.5	8	7.194	50.2	63.9735	145	4.3	113	1.27	1.5	11.8	18.8984	19.3572	39.04	12.6931	16.5191	2.58291	34.1744	38.0005	4.86559	1.03954
C	Cl 7.5	9	7.259	39.3	55.0808	145	4.4	114	1.23	1.5	11.5	17.1836	17.6007	38.06	13.0929	16.6913	2.53802	32.8145	36.4129	5.24554	1.64706
C	Cl 7.5	10	7.318	30.3	48.0839	145	4.4	114	1.2	1.6	11.6	15.1762	15.5447	37.9	13.4557	16.8476	2.5027	31.1346	34.5265	6.76536	3.37346
C	Cl 7.5	11	7.366	24.6	43.0527	145	4.4	115	1.17	1.6	11.6	13.7612	14.0953	36.84	13.7509	16.9748	2.47731	29.9894	33.2133	6.85058	3.62673
D	Cl 7.5	1	6.999	130	100.231	149	4.2	107	1.39	1.1	14.7	31.2367	31.995	49.58	11.4938	16.0026	2.76592	45.4964	50.0052	4.08356	-0.425204
D	Cl 7.5	2	7.039	114	91.4113	149	4.2	107	1.37	1.2	14.7	30.0349	30.764	49.44	11.7398	16.1086	2.7214	44.4962	48.8649	4.94384	0.575124
D	Cl 7.5	3	7.071	103	84.918	149	4.3	108	1.36	1.2	14.8	29.2118	29.921	48.52	11.9366	16.1933	2.68863	43.8371	48.0938	4.6829	0.426219
D	Cl 7.5	4	7.111	90.6	77.4462	149	4.3	109	1.34	1.2	14.8	28.1741	28.858	47.48	12.1827	16.2993	2.65091	43.0076	47.1243	4.47237	0.355728
D	Cl 7.5	5	7.155	77.9	69.9842	148	4.3	109	1.33	1.2	14.6	26.8077	27.4584	46.46	12.4532	16.4158	2.61325	41.8742	45.8367	4.58584	0.623256
D	Cl 7.5	6	7.208	64.8	61.9441	148	4.3	110	1.3	1.3	14.6	25.194	25.8056	45.3	12.7792	16.5562	2.57266	40.5458	44.3229	4.75418	0.977147
D	Cl 7.5	7	7.269	52.5	53.827	148	4.3	111	1.27	1.3	14.6	23.4899	24.0601	44.24	13.1543	16.7178	2.53169	39.1759	42.7394	5.06408	1.50062
D	Cl 7.5	8	7.341	39.7	45.6037	147	4.3	113	1.23	1.4	14.6	20.9658	21.4748	41.06	13.5972	16.9085	2.49019	37.0532	40.3645	4.00684	0.695462
D	Cl 7.5	9	7.374	35	42.2669	147	4.3	113	1.21	1.4	14.5	19.943	20.4271	41.02	13.8001	16.9959	2.47334	36.2164	39.4122	4.8036	1.60776
D	Cl 7.5	10	7.439	26.3	36.3915	146	4.4	115	1.17	1.5	14.4	17.4051	17.8277	37.94	14.1998	17.1681	2.44369	34.0487	37.0169	3.89134	0.923069
D	Cl 7.5	11	7.493	20.3	32.1366	146	4.5	117	1.14	1.7	14.5	15.2131	15.5824	35.78	14.5319	17.3112	2.42221	32.1673	34.9465	3.61275	0.833542
E	Cl 7.5	1	6.956	133	110.662	148	3.8	108	1.41	1.5	14	28.945	29.6476	46.82	11.2294	15.8887	2.81857	42.9929	47.6523	3.82706	-0.832251
E	Cl 7.5	2	6.987	120	103.039	148	4	108	1.39	1.5	14.3	28.048	28.7289	46.98	11.42	15.9708	2.78009	42.2482	46.799	4.73181	0.181032
E	Cl 7.5	3	7.017	108	96.1612	147	4	108	1.38	1.6	14.1	27.0486	27.7053	45.86	11.6046	16.0503	2.74538	41.3986	45.8443	4.46145	0.0157055
E	Cl 7.5	4	7.041	99.5	90.9913	147	4	109	1.37	1.6	14.2	26.3357	26.975	44.84	11.7522	16.1139	2.71928	40.8071	45.1688	4.03289	-0.328826
E	Cl 7.5	5	7.079	88.2	83.3681	147	4	109	1.35	1.6	14.2	25.4794	26.098	44.8	11.9858	16.2145	2.6808	40.1461	44.3748	4.6539	0.425226
E	Cl 7.5	7	7.138	71	72.778	146	4	110	1.32	1.7	14.1	23.4952	24.0656	42.64	12.3487	16.3708	2.62735	38.4713	42.4934	4.16872	0.14661
E	Cl 7.5	8	7.194	58.6	63.9735	146	4	111	1.3	1.7	14.4	22.0607	22.5962	41.6	12.6931	16.5191	2.58291	37.3367	41.1627	4.2633	0.43726
E	Cl 7.5	9	7.251	47	56.1048	146	4.1	113	1.28	1.8	14.2	20.1753	20.665	39.56	13.0437	16.6701	2.54319	35.7621	39.3886	3.79789	0.171413
E	Cl 7.5	10	7.314	36.2	48.5289	145	4.1	114	1.23	1.9	14.3	17.9651	18.4012	37.36	13.4311	16.837	2.50495	33.9012	37.3071	3.45883	0.0529256
E	Cl 7.5	11	7.409	23.5	38.9942	144	4.1	116	1.18	2	14.1	14.5141	14.8664	34.16	14.0153	17.0887	2.45682	30.9862	34.0595	3.17375	0.100451
F	Cl 7.5	1	7.488	19.5	32.5087	142	3.8	115	1.13	1.3	13.8	14.4463	14.797	33.46	14.5012	17.2979	2.42409	31.3716	34.1683	2.08843	-0.708282
F	Cl 7.5	2	7.467	21.2	34.1193	142	3.8	114	1.12	1.3	13.7	14.9643	15.3276	34.44	14.372	17.2423	2.43222	31.7686	34.6388	2.6714	-0.198835
F	Cl 7.5	3	7.438	23.7	36.4754	142	3.9	114	1.13	1.3	14	15.6484	16.0283	34.56	14.1937	17.1655	2.44411	32.2862	35.258	2.2738	-0.697974
F	Cl 7.5	4	7.379	30.4	41.783	143	3.9	113	1.17	1.4	13.9	17.5225	17.9478	36.54	13.8308	17.0092	2.4709	33.8242	37.0025	2.71579	-0.462544
F	Cl 7.5	5	7.279	45.4	52.6017	144	4	111	1.23	1.4	14	20.7863	21.2909	39.76	13.2159	16.7443	2.52551	36.5277	40.0561	3.23234	-0.296111
F	Cl 7.5	6	7.191	62	64.4169	145	4	109	1.26	1.4	14	23.18	23.7427	42.82	12.6746	16.5112	2.58515	38.4398	42.2763	4.38022	0.543673
F	Cl 7.5	7	7.16	69.1	69.1831	145	4	108	1.27	1.5	14.1	24.0547	24.6386	43.74	12.484	16.4291	2.6092	39.1479	43.093	4.59212	0.64704
F	Cl 7.5	8	7.106	83.1	78.343	146	4.1	107	1.29	1.5	14.1	25.546	26.1661	45.88	12.1519	16.286	2.65544	40.3533	44.4875	5.52669	1.39255
F	Cl 7.5	9	7.04	102	91.2011	147	4.1	107	1.32	1.5	14.1	26.9353	27.5892	46.94	11.746	16.1112	2.72034	41.4016	45.7668	5.53837	1.17316
F	Cl 7.5	10	6.996	118	100.925	147	4.2	107	1.33	1.5	14.1	28.1581	28.8417	47.06	11.4754	15.9947	2.76942	42.4029	46.9222	4.65707	0.137804
F	Cl 7.5	11	6.974	126	106.17	148	4.3	107	1.34	1.5	14	28.582	29.2758	48.18	11.3401	15.9364	2.79589	42.718	47.3142	5.46205	0.865756
G	Cl 7.5	1	7.432	23.7	36.9828	143	3.6	116	1.13	1.4	14.9	15.4337	15.8084	33.16	14.1568	17.1496	2.44667	32.0372	35.0299	1.12284	-1.86994
G	Cl 7.5	2	7.366	31.8	43.0527	144	3.8	115	1.17	1.5	14.7	17.7889	18.2207	35.34	13.7509	16.9748	2.47731	34.0171	37.2409	1.32291	-1.90094
G	Cl 7.5	3	7.294	42.8	50.8159	145	3.8	114	1.21	1.5	15	20.2845	20.777	37.42	13.3081	16.784	2.51649	36.1091	39.5851	1.31086	-2.16507
G	Cl 7.5	4	7.241	52	57.4116	145	3.8	113	1.24	1.5	14.9	21.8135	22.343	38.48	12.9821	16.6436	2.54979	37.3454	41.0069	1.13459	-2.5269
G	Cl 7.5	5	7.184	65.3	65.4636	146	3.9	112	1.27	1.5	15.3	24.0234	24.6066	40.64	12.6316	16.4927	2.59043	39.2454	43.1065	1.39456	-2.46649
G	Cl 7.5	6	7.145	75	71.6143	147	3.9	111	1.29	1.5	15.5	25.2222	25.8345	42.68	12.3917	16.3893	2.62148	40.2354	44.233	2.44459	-1.55301
G	Cl 7.5	7	7.1	87.9	79.4328	147	3.9	111	1.31	1.6	15.6	26.6508	27.2978	42.62	12.115	16.2702	2.66094	41.4267	45.5819	1.19326	-2.96189
G	Cl 7.5	8	7.066	98.8	85.9014	147	3.9	111	1.32	1.5	15.5	27.6999	28.3724	42.74	11.9059	16.1801	2.69359	42.2994	46.5736	0.4406	-3.83359
G	Cl 7.5	9	7.026	113	94.189	148	3.9	110	1.33	1.6	16.1	28.8935	29.5949	44.66	11.6599	16.0741	2.73542	43.2888	47.703	1.3712	-3.04304
H	Cl 7.5	1	7.424	22	37.6704	142	3.4	116	1.15	1.4	12.1	14.0651	14.4066	32	14.1076	17.1284	2.45014	30.6229	33.6437	1.37712	-1.64367
H	Cl 7.5	2	7.346	30.1	45.0817	143	3.5	115	1.19	1.4	12.5	16.0801	16.4704	34.18	13.6279	16.9218	2.48755	32.1955	35.4894	1.98448	-1.30939
H	Cl 7.5	3	7.288	38.2	51.5229	144	3.5	114	1.22	1.5	12.1	17.856	18.2895	36.14	13.2712	16.7681	2.52006	33.6473	37.1442	2.49271	-1.00423
H	Cl 7.5	4	7.222	48.3	59.9791	145	3.5	113	1.26	1.5	12.1	19.3941	19.8649	38.22	12.8653	16.5933	2.56275	34.8221	38.5501	3.3979	-0.330111
H	Cl 7.5	5	7.149	63.1	70.9578	146	3.5	113	1.29	1.5	12.1	21.4166	21.9365	39.28	12.4163	16.3999	2.61816	36.4511	40.4347	2.82888	-1.15472
H	Cl 7.5	6	7.087	78.5	81.8465	146	3.6	112	1.31	1.5	12.1	23.0989	23.6596	40.42	12.035	16.2357	2.67312	37.8071	42.0077	2.61294	-1.58773
H	Cl 7.5	7	7.049	88.1	89.3305	147	3.6	112	1.33	1.5	12.2	23.7518	24.3284	41.46	11.8013	16.1351	2.7109	38.2641	42.5978	3.19591	-1.1378
H	Cl 7.5	8	7.004	102	99.0832	147	3.6	112	1.35	1.5	11.6	24.7926	25.3944	41.5	11.5246	16.0159	2.76012	39.0773	43.5686	2.4227	-2.06856
H	Cl 7.5	9	6.965	116	108.393	148	3.6	111	1.36	1.5	12.2	25.7739	26.3995	43.52	11.2847	15.9126	2.80711	39.8657	44.4935	3.65428	-0.973524
H	Cl 7.5	10	6.941	125	114.551	148	3.6	111	1.36	1.5	12	26.2804	26.9183	43.52	11.1371	15.849	2.8382	40.2557	44.9675	3.26428	-1.44755
J	Cl 7.5	1	7.454	18	35.156	141	4.2	117	1.21	2.7	14.1	12.3309	12.6302	29.62	14.2921	17.2079	2.43745	29.0604	31.9762	0.559573	-2.35618
J	Cl 7.5	2	7.32	32.9	47.863	143	4.4	115	1.28	2.6	14	16.5545	16.9564	34.06	13.468	16.8529	2.50159	32.5241	35.909	1.53586	-1.84904
J	Cl 7.5	3	7.26	42.4	54.9541	143	4.4	114	1.3	2.6	14	18.5818	19.0329	35.1	13.099	16.694	2.53738	34.2182	37.8131	0.881839	-2.71313
J	Cl 7.5	4	7.21	51.1	61.6595	144	4.4	113	1.33	2.6	14	19.9592	20.4437	37.16	12.7915	16.5615	2.57123	35.3219	39.0919	1.83811	-1.93192
J	Cl 7.5	5	7.159	62.3	69.3426	144	4.4	112	1.35	2.6	14.1	21.6376	22.1629	38.2	12.4778	16.4264	2.61001	36.7255	40.6741	1.47452	-2.47406
J	Cl 7.5	6	7.086	80.5	82.0352	145	4.5	111	1.38	2.6	14.2	23.6329	24.2066	40.36	12.0289	16.2331	2.67407	38.3359	42.5401	2.02411	-2.18006
J	Cl 7.5	7	7.041	93.5	90.9913	146	4.5	111	1.4	2.6	14.1	24.7476	25.3484	41.4	11.7522	16.1139	2.71928	39.219	43.5807	2.18097	-2.18075
J	Cl 7.5	8	7.008	105	98.1748	146	4.5	110	1.41	2.5	14	25.7579	26.3832	42.52	11.5492	16.0265	2.75554	40.0627	44.5399	2.45734	-2.01991
J	Cl 7.5	9	6.975	117	105.925	147	4.5	110	1.42	2.6	14.2	26.6016	27.2473	43.44	11.3462	15.939	2.79466	40.7425	45.3353	2.69752	-1.89527
J	Cl 7.5	10	6.947	127	112.98	147	4.6	110	1.43	2.6	14.2	27.0723	27.7295	43.56	11.1741	15.8649	2.83027	41.0766	45.7674	2.48338	-2.20744
K	Cl 7.5	1	7.434	18.8	36.8129	140	3.5	117	1.15	1.2	12.6	12.2993	12.5978	29.3	14.1691	17.1549	2.44581	28.9142	31.9	0.385818	-2.59996
K	Cl 7.5	2	7.355	26.8	44.157	141	3.5	116	1.18	1.3	12.7	14.6169	14.9718	31.26	13.6833	16.9456	2.48288	30.7831	34.0454	0.476934	-2.78543
K	Cl 7.5	3	7.27	38.3	53.7032	142	3.6	114	1.22	1.3	12.7	17.1759	17.5929	34.44	13.1605	16.7205	2.53107	32.8675	36.4275	1.5725	-1.98745
K	Cl 7.5	4	7.206	49.4	62.23	142	3.6	114	1.25	1.3	12.8	19.1183	19.5824	34.5	12.7669	16.5509	2.57411	34.4593	38.2433	0.0407319	-3.7433
K	Cl 7.5	5	7.143	62.3	71.9449	143	3.6	113	1.27	1.4	12.8	20.855	21.3612	36.44	12.3794	16.3841	2.62314	35.8576	39.8622	0.582441	-3.42216
K	Cl 7.5	6	7.076	78.9	83.946	144	3.7	112	1.3	1.3	12.9	22.6359	23.1854	38.7	11.9674	16.2066	2.68372	37.2871	41.5262	1.41295	-2.82623
K	Cl 7.5	7	7.019	95.8	95.7194	144	3.7	111	1.31	1.3	12.8	24.1039	24.689	39.72	11.6169	16.0556	2.74315	38.4639	42.9026	1.25613	-3.18262
K	Cl 7.5	8	6.99	105	102.329	145	3.7	111	1.32	1.3	12.8	24.7122	25.3121	40.74	11.4385	15.9788	2.77651	38.9272	43.4674	1.81283	-2.72745
K	Cl 7.5	9	6.958	116	110.154	145	3.8	111	1.33	1.4	12.9	25.3618	25.9774	40.76	11.2417	15.894	2.816	39.4195	44.0718	1.34053	-3.31178
K	Cl 7.5	10	6.941	123	114.551	145	3.9	111	1.33	1.4	12.9	25.8599	26.4877	40.86	11.1371	15.849	2.8382	39.8352	44.5471	1.02477	-3.68706
			pH	PCO2	H+	Na	K	Cl	Ca	Lac	Hb	Mod-bic	Krb-bic	SIDa	Alb-Figge	Alb F-A	Pi-	SIDe Figge	SIDe F-A	SIG Figge	SIG F-A
		Mean	7.17988	69.9114	70.4802	145.619	4.03714	111.514	1.27305	1.55333	13.8867	22.4924	23.0385	40.8347	12.6062	16.4817	2.61575	37.7144	41.5899	3.12023	-0.755266
		SD	0.160275	34.887	24.4259	1.96303	0.286308	2.74603	0.0774488	0.386569	1.30222	4.83459	4.95195	4.71814	0.985688	0.424547	0.12329	4.09885	4.5699	1.55411	1.5573

## Sheet: CL 15
Krbec et al original data																FA - Fogh-Andersen
Subject	Exp	Measurement #	pH	PCO2	H+	Na	K	Cl	ICa	Lac	Hb	Mod-bic	Krb-bic	SIDa	Alb-Figge	Alb FA	Pi-	SIDe Figge	SIDe FA	SIG Figge	SIG FA
				mmHg	nM	mM	mM	mM	mM	mM	g/dL	mM	mM	mEq/L	mEq/L	mEq/L	mEq/L	mEq/L	mEq/L	mEq/L	mEq/L
A	Cl 15	1	6.924	126	119.124	150	4.1	115	1.4	1.1	14.2	25.4737	26.0921	42.5	11.0326	15.8039	2.86128	39.3676	44.1389	3.13242	-1.63893
A	Cl 15	2	6.957	111	110.408	150	4.2	115	1.39	1.2	14.5	24.2128	24.8006	42.48	11.2355	15.8914	2.81729	38.2656	42.9214	4.2144	-0.441414
A	Cl 15	3	6.996	97.5	100.925	150	4.2	116	1.39	1.2	14.4	23.2662	23.831	41.48	11.4754	15.9947	2.76942	37.5111	42.0303	3.96895	-0.550322
A	Cl 15	4	7.031	86	93.1108	149	4.2	116	1.37	1.2	14.5	22.2444	22.7844	40.44	11.6906	16.0874	2.72998	36.665	41.0617	3.77501	-0.621715
A	Cl 15	5	7.066	75.6	85.9014	149	4.3	116	1.36	1.3	14.5	21.1955	21.71	40.42	11.9059	16.1801	2.69359	35.795	40.0692	4.62503	0.350844
A	Cl 15	6	7.106	64.8	78.343	149	4.3	117	1.34	1.3	14.6	19.9203	20.4039	39.38	12.1519	16.286	2.65544	34.7277	38.8618	4.65234	0.518193
A	Cl 15	7	7.143	56.3	71.9449	148	4.3	118	1.32	1.4	14.4	18.8465	19.304	37.24	12.3794	16.3841	2.62314	33.8491	37.8537	3.39094	-0.613657
A	Cl 15	8	7.179	48.7	66.2217	148	4.3	118	1.3	1.4	14.4	17.7113	18.1413	37.2	12.6009	16.4794	2.59426	32.9064	36.785	4.2936	0.415035
A	Cl 15	9	7.221	40.8	60.1174	148	4.3	119	1.28	1.5	14.5	16.3449	16.7417	36.06	12.8591	16.5907	2.56344	31.7675	35.499	4.29253	0.561018
A	Cl 15	10	7.271	32.5	53.5797	147	4.3	120	1.26	1.5	14.4	14.6085	14.9631	34.02	13.1666	16.7231	2.53044	30.3056	33.862	3.71443	0.157976
A	Cl 15	11	7.334	23.7	46.3447	147	4.4	122	1.23	1.6	14.5	12.316	12.615	31.96	13.5541	16.89	2.49393	28.364	31.6999	3.59597	0.260085
B	Cl 15	1	6.907	135	123.88	150	4.1	113	1.4	1	15.8	26.2455	26.8827	44.6	10.9281	15.7589	2.88529	40.0589	44.8897	4.54114	-0.289724
B	Cl 15	2	6.936	123	115.878	150	4.2	114	1.39	1.1	16.3	25.5639	26.1845	43.58	11.1064	15.8357	2.8449	39.5152	44.2445	4.06484	-0.664497
B	Cl 15	3	6.969	109	107.399	149	4.2	115	1.39	1.1	16.1	24.4426	25.036	41.58	11.3094	15.9231	2.8021	38.5541	43.1679	3.02592	-1.58788
B	Cl 15	4	6.997	98.4	100.693	149	4.3	115	1.37	1.2	16.1	23.5351	24.1065	41.54	11.4815	15.9973	2.76825	37.7849	42.3007	3.75507	-0.760694
B	Cl 15	5	7.022	89.7	95.0605	149	4.3	116	1.36	1.2	16.1	22.7255	23.2772	40.52	11.6353	16.0635	2.73982	37.1006	41.5289	3.41936	-1.00888
B	Cl 15	6	7.054	79.7	88.308	149	4.3	116	1.35	1.3	15.5	21.736	22.2637	40.4	11.8321	16.1483	2.70574	36.2738	40.59	4.12616	-0.190045
B	Cl 15	7	7.1	66.7	79.4328	148	4.4	117	1.34	1.3	16	20.2231	20.714	38.48	12.115	16.2702	2.66094	34.999	39.1542	3.48098	-0.674168
B	Cl 15	8	7.132	58.9	73.7904	148	4.4	117	1.32	1.4	16.2	19.2237	19.6904	38.34	12.3118	16.3549	2.63246	34.1679	38.2111	4.17205	0.128938
B	Cl 15	9	7.181	47.6	65.9174	147	4.4	118	1.3	1.4	16.1	17.3912	17.8133	36.3	12.6132	16.4847	2.59272	32.597	36.4686	3.70298	-0.168582
B	Cl 15	10	7.23	38.2	58.8844	147	4.4	120	1.28	1.4	16.1	15.6237	16.003	34.26	12.9145	16.6145	2.55722	31.0955	34.7955	3.16455	-0.535456
B	Cl 15	11	7.278	29.9	52.723	146	4.5	121	1.25	1.5	16.2	13.6582	13.9897	32.2	13.2097	16.7416	2.52612	29.394	32.9259	2.80601	-0.725943
B	Cl 15	12	7.327	22.5	47.0977	146	4.5	122	1.22	1.6	15.8	11.5055	11.7848	31.04	13.511	16.8714	2.49773	27.5142	30.8746	3.52576	0.16537
C	Cl 15	1	6.833	126	146.893	147	4.1	118	1.4	1.2	11.7	20.6582	21.1597	36.4	10.4729	15.5629	3.00144	34.1326	39.2225	2.26743	-2.82252
C	Cl 15	2	6.862	112	137.404	148	4.2	118	1.4	1.2	11.3	19.6309	20.1074	37.5	10.6513	15.6397	2.95355	33.2357	38.2241	4.26428	-0.724135
C	Cl 15	3	6.892	102	128.233	148	4.2	118	1.39	1.2	11.8	19.1567	19.6218	37.48	10.8358	15.7192	2.90726	32.8998	37.7832	4.5802	-0.303184
C	Cl 15	4	6.924	90	119.124	147	4.3	118	1.39	1.2	11.7	18.1955	18.6372	36.58	11.0326	15.8039	2.86128	32.0894	36.8607	4.49062	-0.280729
C	Cl 15	5	6.962	78.5	109.144	148	4.3	119	1.39	1.2	11.6	17.3217	17.7422	36.58	11.2663	15.9046	2.81091	31.3989	36.0372	5.18107	0.542764
C	Cl 15	6	7.004	67.1	99.0832	147	4.3	120	1.36	1.2	11.6	16.3096	16.7056	34.52	11.5246	16.0159	2.76012	30.5943	35.0856	3.92565	-0.565607
C	Cl 15	7	7.045	56.7	90.1571	147	4.3	120	1.35	1.2	11.5	15.1462	15.5139	34.5	11.7767	16.1245	2.71507	29.638	33.9858	4.86195	0.51424
C	Cl 15	8	7.081	49.3	82.9851	146	4.3	121	1.34	1.2	11.5	14.3077	14.655	32.48	11.9982	16.2198	2.67887	28.9847	33.2063	3.49533	-0.726342
C	Cl 15	9	7.118	41.3	76.2079	147	4.4	120	1.33	1.3	11.4	13.0518	13.3687	34.46	12.2257	16.3178	2.64466	27.9222	32.0143	6.53781	2.44568
C	Cl 15	10	7.173	31.6	67.1429	147	4.4	122	1.31	1.3	11.4	11.3347	11.6098	32.42	12.564	16.4635	2.59891	26.4975	30.3971	5.92248	2.02292
C	Cl 15	11	7.249	21.1	56.3638	147	4.4	123	1.27	1.4	11.5	9.01579	9.23466	31.24	13.0313	16.6648	2.5445	24.5916	28.2251	6.64836	3.01488
D	Cl 15	1	6.93	128	117.49	151	4.3	114	1.45	1.1	14.5	26.238	26.875	44.8	11.0695	15.8198	2.85303	40.1606	44.9109	4.63943	-0.110915
D	Cl 15	2	6.963	115	108.893	151	4.4	114	1.43	1.1	14.7	25.4343	26.0517	44.86	11.2725	15.9073	2.80964	39.5164	44.1512	5.34364	0.708836
D	Cl 15	3	7.004	99.4	99.0832	151	4.4	115	1.41	1.1	14.7	24.1606	24.7471	43.82	11.5246	16.0159	2.76012	38.4453	42.9366	5.37467	0.883411
D	Cl 15	4	7.051	85	88.9201	151	4.4	115	1.4	1.2	14.6	23.0219	23.5807	43.7	11.8136	16.1404	2.70883	37.5443	41.871	6.15567	1.82896
D	Cl 15	5	7.1	71.2	79.4328	150	4.5	116	1.38	1.2	14.6	21.5875	22.1115	41.76	12.115	16.2702	2.66094	36.3634	40.5185	5.39661	1.24146
D	Cl 15	6	7.154	58.2	70.1455	150	4.5	117	1.35	1.2	14.7	19.9823	20.4673	40.7	12.4471	16.4132	2.61406	35.0434	39.0095	5.65659	1.6905
D	Cl 15	7	7.204	47.7	62.5173	149	4.5	118	1.33	1.3	14.3	18.3755	18.8216	38.56	12.7546	16.5456	2.57556	33.7057	37.4967	4.85432	1.06328
D	Cl 15	8	7.24	39.3	57.544	149	4.5	119	1.31	1.3	14.6	16.448	16.8473	37.52	12.976	16.641	2.55045	31.9745	35.6395	5.54551	1.88052
D	Cl 15	9	7.314	29.4	48.5289	149	4.6	121	1.27	1.4	14.7	14.5905	14.9446	35.44	13.4311	16.837	2.50495	30.5265	33.9324	4.9135	1.50759
D	Cl 15	10	7.366	22.6	43.0527	148	4.6	122	1.23	1.5	14.5	12.6424	12.9493	33.26	13.7509	16.9748	2.47731	28.8706	32.0945	4.38938	1.16553
E	Cl 15	1	6.879	127	132.13	148	4.2	114	1.45	1.7	13.9	23.1486	23.7106	41.1	10.7558	15.6847	2.92693	36.8314	41.7603	4.2686	-0.660299
E	Cl 15	2	6.908	113	123.595	148	4.3	114	1.43	1.7	14.1	22.0191	22.5536	41.16	10.9342	15.7616	2.88385	35.8372	40.6645	5.32284	0.49547
E	Cl 15	3	6.964	92.7	108.643	147	4.4	115	1.42	1.7	14.1	20.5495	21.0484	39.24	11.2786	15.9099	2.80838	34.6365	39.2678	4.60353	-0.0277751
E	Cl 15	4	7.004	80	99.0832	147	4.4	116	1.4	1.8	14.1	19.4452	19.9172	38.1	11.5246	16.0159	2.76012	33.7299	38.2211	4.37012	-0.121139
E	Cl 15	5	7.053	65.6	88.5116	146	4.4	117	1.39	1.8	14.1	17.8495	18.2828	36.08	11.8259	16.1457	2.70676	32.3822	36.7019	3.69782	-0.621885
E	Cl 15	6	7.104	53.1	78.7046	146	4.4	118	1.37	1.9	14.2	16.2486	16.643	34.94	12.1396	16.2807	2.65726	31.0455	35.1866	3.89454	-0.246609
E	Cl 15	7	7.158	41.5	69.5024	146	4.4	118	1.34	1.9	14	14.3804	14.7294	34.88	12.4717	16.4238	2.61082	29.4629	33.415	5.41713	1.46505
E	Cl 15	8	7.206	32.6	62.23	145	4.4	120	1.32	2.1	14	12.6165	12.9228	31.64	12.7669	16.5509	2.57411	27.9575	31.7415	3.68249	-0.101542
E	Cl 15	9	7.239	27.5	57.6766	145	4.4	120	1.3	2.1	13.9	11.483	11.7617	31.6	12.9698	16.6383	2.55112	27.0039	30.6724	4.59606	0.927565
E	Cl 15	10	7.292	20.1	51.0505	144	4.5	122	1.27	2.2	13.9	9.48238	9.71258	28.54	13.2958	16.7787	2.51768	25.2959	28.7788	3.24414	-0.238795
F	Cl 15	1	7.286	25.6	51.7607	144	4	119	1.23	1.4	13.6	11.9114	12.2005	31.76	13.2589	16.7628	2.52126	27.6915	31.1955	4.06848	0.564535
F	Cl 15	2	7.25	30.9	56.2341	144	4.1	118	1.27	1.5	13.3	13.2337	13.5549	32.84	13.0375	16.6675	2.54384	28.815	32.445	4.025	0.395018
F	Cl 15	3	7.193	41.6	64.121	145	4.1	118	1.28	1.5	13.9	15.6248	16.0041	33.86	12.6869	16.5165	2.58365	30.8954	34.725	2.96459	-0.864958
F	Cl 15	4	7.128	55.9	74.4732	146	4.2	116	1.32	1.6	13.7	18.0773	18.5161	36.94	12.2872	16.3443	2.63591	33.0004	37.0575	3.93961	-0.11751
F	Cl 15	5	7.081	68.8	82.9851	147	4.2	115	1.34	1.6	13.6	19.9669	20.4516	38.98	11.9982	16.2198	2.67887	34.6439	38.8656	4.33612	0.114445
F	Cl 15	6	7.041	81.4	90.9913	147	4.2	114	1.36	1.6	13.4	21.545	22.068	40.02	11.7522	16.1139	2.71928	36.0164	40.3781	4.0036	-0.358115
F	Cl 15	7	7.005	94.5	98.8553	148	4.3	114	1.36	1.6	13.5	23.0225	23.5814	41.12	11.5308	16.0185	2.75897	37.3123	41.8	3.80774	-0.680022
F	Cl 15	8	6.975	104	105.925	148	4.3	113	1.19	1.6	13.3	23.6458	24.2199	41.78	11.3462	15.939	2.79466	37.7868	42.3795	3.99325	-0.599543
F	Cl 15	9	6.946	112	113.24	148	4.3	113	1.25	1.6	13.4	23.8199	24.3981	41.9	11.1679	15.8622	2.83158	37.8194	42.5137	4.08064	-0.613679
F	Cl 15	10	6.927	120	118.304	149	4.4	113	1.3	1.7	13.5	24.4288	25.0219	43	11.051	15.8119	2.85714	38.337	43.0979	4.66298	-0.0978689
F	Cl 15	11	6.921	124	119.95	149	4.5	113	1.31	1.7	13.5	24.8968	25.5012	43.12	11.0142	15.796	2.86545	38.7764	43.5582	4.34362	-0.438228
G	Cl 15	1	7.316	22.5	48.3059	145	4	124	1.24	1.3	15.2	11.2177	11.49	27.88	13.4434	16.8423	2.50383	27.1649	30.5638	0.715072	-2.68384
G	Cl 15	2	7.281	27	52.36	146	4.1	123	1.26	1.4	15.5	12.419	12.7204	29.92	13.2281	16.7496	2.52429	28.1714	31.6928	1.7486	-1.77284
G	Cl 15	3	7.217	37	60.6736	146	4.1	122	1.29	1.4	15.4	14.6867	15.0432	30.98	12.8345	16.5801	2.56625	30.0875	33.833	0.892535	-2.85298
G	Cl 15	4	7.174	44.9	66.9885	147	4.1	121	1.31	1.4	15.3	16.1424	16.5343	33.02	12.5701	16.4662	2.59813	31.3106	35.2067	1.70939	-2.18668
G	Cl 15	5	7.093	63.7	80.7235	148	4.2	120	1.35	1.4	15.5	19.0047	19.466	35.2	12.0719	16.2516	2.66745	33.7441	37.9238	1.4559	-2.72376
G	Cl 15	6	7.036	79.5	92.045	149	4.2	119	1.37	1.5	15.7	20.8012	21.3062	37.14	11.7214	16.1006	2.7246	35.2472	39.6264	1.89279	-2.48643
G	Cl 15	7	6.99	94.8	102.329	149	4.2	119	1.39	1.5	15.6	22.3116	22.8532	37.18	11.4385	15.9788	2.77651	36.5266	41.0668	0.653439	-3.88684
G	Cl 15	8	6.958	106	110.154	150	4.3	118	1.4	1.4	15.2	23.1754	23.738	39.4	11.2417	15.894	2.816	37.2331	41.8854	2.16689	-2.48542
G	Cl 15	9	6.93	117	117.49	151	4.3	117	1.42	1.5	15.6	23.9832	24.5654	41.34	11.0695	15.8198	2.85303	37.9057	42.6561	3.43426	-1.31608
G	Cl 15	10	6.892	134	128.233	151	4.3	117	1.42	1.5	15.5	25.1667	25.7776	41.34	10.8358	15.7192	2.90726	38.9098	43.7931	2.43024	-2.45314
H	Cl 15	1	7.281	22.4	52.36	144	3.7	123	1.24	1.3	12	10.3031	10.5533	27.58	13.2281	16.7496	2.52429	26.0556	29.577	1.52443	-1.99702
H	Cl 15	2	7.234	28	58.3445	145	3.8	122	1.27	1.4	12.2	11.5579	11.8385	29.64	12.9391	16.6251	2.5545	27.0515	30.7375	2.58849	-1.09751
H	Cl 15	3	7.184	35.5	65.4636	145	3.8	122	1.29	1.4	12.2	13.0602	13.3772	29.68	12.6316	16.4927	2.59043	28.2822	32.1433	1.39777	-2.46328
H	Cl 15	4	7.132	44	73.7904	146	3.8	121	1.31	1.4	12.1	14.3607	14.7093	31.72	12.3118	16.3549	2.63246	29.3049	33.348	2.41509	-1.62802
H	Cl 15	5	7.078	55.2	83.5603	147	3.9	121	1.34	1.4	12.2	15.9096	16.2959	32.88	11.9797	16.2119	2.68177	30.5711	34.8033	2.30888	-1.92329
H	Cl 15	6	7.01	71.9	97.7237	147	3.9	120	1.37	1.4	12.1	17.7195	18.1496	33.94	11.5615	16.0318	2.75326	32.0342	36.5045	1.90578	-2.56447
H	Cl 15	7	6.962	85.3	109.144	148	3.9	119	1.38	1.5	12.2	18.8222	19.2791	35.86	11.2663	15.9046	2.81091	32.8994	37.5377	2.96059	-1.67772
H	Cl 15	8	6.927	96.3	118.304	148	4	119	1.39	1.4	12.2	19.6041	20.08	36.08	11.051	15.8119	2.85714	33.5123	38.2732	2.56767	-2.19317
H	Cl 15	9	6.901	105	125.603	149	4	119	1.4	1.4	12.2	20.1331	20.6219	37.1	10.8911	15.743	2.89398	33.9182	38.7701	3.18176	-1.67011
H	Cl 15	10	6.88	113	131.826	149	4	119	1.4	1.4	12.2	20.6443	21.1454	37.1	10.762	15.6874	2.92539	34.3317	39.2571	2.76832	-2.15708
H	Cl 15	11	6.859	121	138.357	149	4	118	1.41	1.5	12.2	21.0623	21.5737	38.02	10.6328	15.6318	2.95836	34.6536	39.6525	3.36644	-1.63248
J	Cl 15	1	7.289	21.6	51.4044	143	4.2	123	1.31	1.9	13.7	10.1199	10.3655	26.62	13.2773	16.7708	2.51946	25.9167	29.4101	0.70331	-2.79013
J	Cl 15	2	7.219	30.5	60.3949	144	4.3	122	1.34	1.9	13.8	12.1625	12.4577	28.78	12.8468	16.5854	2.56484	27.5742	31.3127	1.20585	-2.53267
J	Cl 15	3	7.15	42.4	70.7946	145	4.4	121	1.38	2.1	13.8	14.4241	14.7742	30.76	12.4225	16.4026	2.61734	29.4639	33.444	1.29611	-2.68398
J	Cl 15	4	7.102	52.6	79.0679	145	4.4	120	1.34	2.1	13.7	16.0216	16.4106	31.68	12.1273	16.2754	2.6591	30.808	34.9562	0.871956	-3.27619
J	Cl 15	5	7.048	64.5	89.5365	146	4.5	119	1.43	2.1	14	17.3493	17.7704	33.96	11.7952	16.1324	2.71194	31.8564	36.1936	2.1036	-2.23361
J	Cl 15	6	7.018	73.7	95.9401	147	4.5	119	1.43	2.1	13.8	18.5007	18.9499	34.96	11.6107	16.0529	2.74426	32.8557	37.2979	2.10431	-2.33793
J	Cl 15	7	6.97	87.5	107.152	147	4.5	118	1.45	2.2	13.8	19.6666	20.144	35.9	11.3155	15.9258	2.80085	33.783	38.3933	2.11704	-2.49326
J	Cl 15	8	6.93	102	117.49	148	4.6	118	1.47	2.1	13.8	20.9084	21.416	37.14	11.0695	15.8198	2.85303	34.831	39.5813	2.30903	-2.44131
J	Cl 15	9	6.898	115	126.474	148	4.6	117	1.44	2.2	13.7	21.8987	22.4304	37.98	10.8727	15.7351	2.89838	35.6698	40.5322	2.31017	-2.5522
J	Cl 15	10	6.866	124	136.144	149	4.8	117	1.49	2.4	13.9	21.9353	22.4678	39.08	10.6759	15.6503	2.94719	35.5584	40.5328	3.52163	-1.45278
K	Cl 15	1	7.28	21.6	52.4807	141	3.7	122	1.24	1.1	12.9	9.91232	10.1529	25.78	13.222	16.7469	2.5249	25.6592	29.1842	0.120785	-3.40416
K	Cl 15	2	7.213	29.6	61.235	142	3.8	121	1.27	1.2	12.7	11.6416	11.9242	27.84	12.8099	16.5695	2.56909	27.0206	30.7802	0.819352	-2.94017
K	Cl 15	3	7.161	39	69.024	143	3.9	121	1.28	1.2	12.9	13.6077	13.9381	28.96	12.4901	16.4317	2.6084	28.7063	32.6479	0.253709	-3.68787
K	Cl 15	4	7.084	53.6	82.4138	143	3.9	120	1.31	1.2	12.9	15.6634	16.0436	30.02	12.0166	16.2278	2.67599	30.356	34.5672	-0.335992	-4.54716
K	Cl 15	5	7.046	62.7	89.9498	144	4	119	1.32	1.2	13	16.7876	17.1951	32.14	11.7829	16.1271	2.71402	31.2845	35.6287	0.855463	-3.48875
K	Cl 15	6	6.991	76.8	102.094	145	4	119	1.34	1.2	13.1	18.1168	18.5567	33.18	11.4446	15.9814	2.77532	32.3368	36.8736	0.84318	-3.69359
K	Cl 15	7	6.952	88.5	111.686	145	4.1	118	1.35	1.2	13.1	19.0838	19.5471	34.3	11.2048	15.8781	2.82374	33.1123	37.7856	1.18767	-3.48565
K	Cl 15	8	6.953	88.5	111.429	145	4.1	118	1.35	1.2	13	19.1278	19.5921	34.3	11.211	15.8808	2.82244	33.1612	37.831	1.13882	-3.53099
K	Cl 15	9	6.905	105	124.451	146	4.1	118	1.36	1.2	13	20.3194	20.8127	35.32	10.9158	15.7536	2.88817	34.1233	38.9612	1.19669	-3.64118
K	Cl 15	10	6.878	115	132.434	146	4.2	117	1.36	1.2	13	20.9131	21.4208	36.42	10.7497	15.6821	2.92846	34.5913	39.5237	1.82869	-3.10371
K	Cl 15	11	6.855	124	139.637	147	4.3	117	1.37	1.3	13.2	21.3867	21.9058	37.44	10.6083	15.6212	2.96482	34.9597	39.9727	2.48026	-2.53266
AVG		Mean	7.07362	70.5029	88.7111	147.173	4.25192	118.317	1.34327	1.47212	13.8375	18.0836	18.5226	36.0221	11.9527	16.2003	1.93992	32.7442	36.9917	3.27796	-0.969564
SD		SD	0.139821	34.2416	27.3987	2.08761	0.215866	2.70657	0.0626509	0.307655	1.36689	4.41308	4.52021	4.49207	0.859896	0.370367	0.138295	3.84748	4.22333	1.55952	1.6161
			pH	PCO2	H+	Na	K	Cl	ICa	Lac	Hb	Mod-bic	Krb-bic	SIDa	Alb-Figge	Alb F-A	Pi-	SIDe Figge	SIDe F-A	SIG Figge	SIG F-A
				mmHg	nM	mM	mM		mM	mM	g/dL	mM	mM	mEq/L	mEq/L	mEq/L	mEq/L	mEq/L	mEq/L	mEq/L	mEq/L

## Sheet: Subjects & lab
Subject	Age	Height	Weight	Gender	Metabolic or hematologic disease	S-Albumin (g/dl)	S-P tot (mg/dl)	S-Mg tot (mg/dl)	B-WBC (1×10^9/L)	B-RBC (1×10^12/L)	B-Hb (g/dL)	B-Hct (%)	B-Plt (1×10^9/L)
A	32	1.83	95	M	no	4.9	3.5	2.17	6.71	4.81	14.7	40.1	256
B	42	1.72	72	M	no	4.9	3	1.93	N/A	N/A	N/A	N/A	N/A
C	25	1.7	65	F	no	5.1	3.5	2.01	5.4	4.5	12.1	34.9	238
D	28	1.92	95	M	no	5.1	3.9	1.97	5.82	5.18	14.9	43.9	222
E	34	1.73	68	M	no	5.2	3.6	2.07	5.82	5.17	14.5	41.1	211
F	30	1.67	62	F	no	5	3.8	2.19	3.76	4.76	14.7	42.4	242
G	29	1.94	108	M	no	5.1	3.5	2.2	6.26	4.89	15.7	44.4	205
H	28	1.72	63	F	no	5.1	3.3	2.09	7.77	4.71	12.5	39.3	254
J	28	1.65	62	F	no	4.9	3.5	1.87	7.94	4.77	14.1	41.2	227
K	28	1.65	56	F	no	4.3	3.4	1.99	8.17	4.61	13	39.7	362
						4.96	3.5	2.049	4.96	4.96	14.0222	40.7778
						0.254733	0.249444	0.113964	1.21427	0.229607	1.21427	2.83142
							mM	mM
							1.13	0.84

## Sheet: Rocktaeschel
SUPPLEMENTARY MATERIALS S-5												FA Fogh-Andersen
				MEASUREMENTS											MODEL CALCULATIONS									Rocktaeschel calculations
ROCKTAESCHEL			pH	PCO2	[Alb]	[Na]	[K]	[Cl]	ICa	[Mg]	[Lac]	[Pi]		[Pi-]	Bic	SIDa	Alb-Fig	Alb-FA	SIDe-Fig	SIDe-FA	SIG-Fig	SIG-FA		SIDa	SIDe	SIG-Fig
				mmHg	g/L	mM	mM	mM	mM	mM	mM	mM		mEq/L	mEq/L	mEq/L	mEq/L	mEq/L	mEq/L	mEq/L	mEq/L	mEq/L				mEq/L
Acute renal failure-40		Mean	7.3	37.9	22.6	139.6	4.7	102.5	1.1	1.05	3.72	2.08		3.71634	18.9	42.38	6.03194	7.59357	28.6483	30.2099	13.7317	12.1701		42.4	29	13.4
Matched controls-40		Mean	7.38	40.5	25.2	133.5	4.3	95.5	1.12	0.88	3.5	1.3		2.35485	23.5	42.8	6.97385	8.57396	32.8287	34.4288	9.97131	8.37119		42.8	33.4	9.5
ICU controls-60		Mean	7.43	42.3	23.9	140.8	4.1	102	1.17	0.94	1.92	1.13		2.06436	27.5	45.2	6.76107	8.19496	36.3254	37.7593	8.87457	7.44067		45.2	36.9	8.3
		Rocktaeschel et al. Crit Care 2003 7:R60-R66																								Calc
																										Rep Diff.
SURVIVORS -217		Median	7.39	43	27	141	4.1	103	1.17	0.8	1.72	1.17		2.12298	24.9	44.32	7.50519	9.20069	34.5282	36.2237	9.79183	8.09633		43.5	35.4	7.8	*
		Mean	7.383	42.8	27	141.4	4.06	103.4	1.16	0.79	1.72	1.22		2.21106	24.9	44.24	7.48194	9.19068	34.593	36.3017	9.64699	7.93825		43.4	35.5	7.9	7.94
NONSURVIVORS-83		Median	7.37	40	25	139	4.1	101	1.14	0.82	2.48	1.38		2.4955	23.1	43.54	6.88775	8.49267	32.4832	34.0882	11.0568	9.45183		43.6	32.7	9.5
		Mean	7.374	40.6	25	138.6	4.28	100.3	1.16	0.83	2.71	1.4		2.53339	23.1	43.85	6.90005	8.49797	32.5334	34.1314	11.3166	9.71864		43.8	33.2	10.6	10
		Rocktaeschel et al. Crit Care Med 2003 31;2131-2136																							Difference	1.7 2.7	2.06
																								* Calc from Rocktaeschel. SIG statistics
