# Supplementary material for: Accuracy of the strong‐ion gap: Dependency on albumin electrical charge and fluid electroneutrality
Source: Physiol Rep. 2026 Jul 22;14(14):e71006. doi: 10.14814/phy2.71006 (PMC13390550; doi:10.14814/phy2.71006)
Supplement: Supplementary file 6 — Data S6. [file PHY2-14-e71006-s003.xlsx]

## Sheet: Kroustalakis
SUPPLEMENTARY MATERIALS S-6
Kroustalakis						MEASUREMENTS										MODEL CALCULATIONS								Kroustalakis predicted
		pH	PCO2	[Alb]	[Na]	[K]	[Cl]	[ICa]	[Img]	[Lac]	[Pi]		[Pi-]	Mod-Bic	Krou Bic	SIDa	Alb-F	Alb-FA	SIDe-Fig	SIDe-FA	SIG-Fig	SIG-FA			SIG-Figge
			mmHg	g/L	mM	mM	mM	mEq/L	mEq/L	mEq/L	mM		mEq/L	mEq/L	mEq/L	mEq/L	mEq/L	mEq/L	mEq/L	mEq/L	mEq/L	mEq/L			mEq/L
	Pre-HD	7.31	39.45	39.51	137.06	5.2	102.57	2.38	1.33	2.38	1.78		3.18583	19.2581	19.44	41.02	10.5938	13.2962	33.2196	35.9221	7.80036	5.09794			7.82
	Post-HD	7.42	39.83	41.25	137.49	3.67	100.23	2.59	1.14	2.26	0.96		1.75083	25.0482	25.11	42.4	11.6185	14.1222	38.4793	40.983	3.9207	1.41699			3.94
	PD	7.38	39.48	33.1	136.83	4.57	98.8	2.17	1.33	1.77	1.84		3.33301	22.6435	23.1	44.33	9.16009	11.2618	35.5931	37.6948	8.73689	6.63515			8.7
	HD, Hemodialysis; PD, Peritoneal Dialysis
	J Clin Med 2025, 14, 8206
